# Supplementary material for: 2-Bromo-4-tert-butyl-6-[(pyridin-2-yl­imino)­meth­yl]phenol
Source: Acta Crystallogr Sect E Struct Rep Online. 2011 Nov 30;67(Pt 12):o3483. doi: 10.1107/S1600536811050148 (PMC3239107; doi:10.1107/S1600536811050148)
Supplement: Supplementary file 1 [file e-67-o3483-sup1.cif]

##############################################################################
#                                                                            #
# This CIF contains the data in a paper accepted for publication in          #
# Acta Crystallographica Section E. It conforms to the requirements of       #
# Notes for Authors for Acta Crystallographica Section E, and has been       #
# peer reviewed under the auspices of the IUCr Commission on Journals.       #
#                                                                            #
# Full details of the Crystallographic Information File format               #
# are given in the paper "The Crystallographic Information File (CIF):       #
# a New Standard Archive File for Crystallography" by S. R. Hall, F. H.      #
# Allen and I. D. Brown [Acta Cryst. (1991), A47, 655-685].                  #
#                                                                            #
# The current version of the core CIF dictionary is obtainable from          #
# ftp://ftp.iucr.org/pub/cif_core.dic.                                       #
#                                                                            #
# Software is freely available for graphical display of the structure(s)     #
# in this CIF. For information consult the CIF software page                 #
# http://www.iucr.org/resources/cif/software.                                #
#                                                                            #
# This file may be used for bona fide research purposes within the           #
# scientific community so long as proper attribution is given to the journal # 
# article from which it was obtained.                                        #
#                                                                            #
##############################################################################
data_global
_audit_creation_method     SHELXL-97
_journal_date_recd_electronic     2011-11-11
_journal_date_accepted     2011-11-22
_journal_name_full     'Acta Crystallographica, Section E'
_journal_year     2011
_journal_volume     67
_journal_issue     12
_journal_page_first     o3483
_journal_page_last     o3483
_journal_paper_category     QO
_journal_paper_doi     10.1107/S1600536811050148
_journal_coeditor_code     IM2341
_publ_contact_author_name     'Prof. Velmurugan D.'
_publ_contact_author_address
;
Centre of Advanced Study in Crystallography and Biophysics
University of Madras
Maraimalai Campus (Guindy Campus)
Chennai 600 025
India
;
_publ_contact_author_email     shirai2011@gmail.com
_publ_contact_author_fax     '044 091 2499 3057'
_publ_contact_author_phone     '044 091 2448 4170'
_publ_section_title
;
2-Bromo-4-<i>tert</i>-butyl-6-[(pyridin-2-ylimino)methyl]phenol
;
loop_
    _publ_author_name
    _publ_author_address
    'Balasubramani, V.'
;
Asthagiri Herbal Research Foundation
162-A, Industrial Estate
Perungudi
Chennai 600 092
India
;
    'Vinuchakkaravarthy, T.'
;
Centre of Advanced Study in Crystallography and Biophysics
University of Madras
Maraimalai Campus (Guindy Campus)
Chennai 600 025
India
;
    'Gopi, Sreeraj'
;
Asthagiri Herbal Research Foundation
162-A, Industrial Estate
Perungudi
Chennai 600 092
India
;
    'Narasimhan, S.'
;
Asthagiri Herbal Research Foundation
162-A, Industrial Estate
Perungudi
Chennai 600 092
India
;
    'Velmurugan, D.'
;
Centre of Advanced Study in Crystallography and Biophysics
University of Madras
Maraimalai Campus (Guindy Campus)
Chennai 600 025
India
;
data_I
_audit_creation_method     SHELXL-97
_chemical_name_systematic
;
2-Bromo-4-<i>tert</i>-butyl-6-[(pyridin-2-ylimino)methyl]phenol
;
_chemical_name_common     'N-brmotertiarybutylsalicylidene-2-aminopyridine'
_chemical_formula_moiety     'C16 H17 Br N2 O'
_chemical_formula_sum     'C16 H17 Br N2 O'
_chemical_formula_iupac     'C16 H17 Br N2 O'
_chemical_formula_weight     333.23
_chemical_melting_point     ?
_symmetry_cell_setting     monoclinic
_symmetry_space_group_name_H-M     'C c'
_symmetry_space_group_name_Hall     'C -2yc'
loop_
    _symmetry_equiv_pos_as_xyz
    'x, y, z'
    'x, -y, z+1/2'
    'x+1/2, y+1/2, z'
    'x+1/2, -y+1/2, z+1/2'
_cell_length_a     10.0241(11)
_cell_length_b     16.1355(16)
_cell_length_c     9.4308(13)
_cell_angle_alpha     90.00
_cell_angle_beta     92.050(6)
_cell_angle_gamma     90.00
_cell_volume     1524.4(3)
_cell_formula_units_Z     4
_cell_measurement_reflns_used     3053
_cell_measurement_theta_min     2.4
_cell_measurement_theta_max     28.3
_cell_measurement_temperature     293(2)
_exptl_crystal_description     Block
_exptl_crystal_colour     Red
_exptl_crystal_size_max     0.2
_exptl_crystal_size_mid     0.2
_exptl_crystal_size_min     0.2
_exptl_crystal_density_diffrn     1.452
_exptl_crystal_density_meas     ?
_exptl_crystal_density_method     'not measured'
_exptl_crystal_F_000     680
_exptl_absorpt_coefficient_mu     2.694
_exptl_absorpt_correction_type     none
_exptl_absorpt_process_details     ?
_exptl_absorpt_correction_T_min     ?
_exptl_absorpt_correction_T_max     ?
_exptl_special_details
;
;
_diffrn_ambient_temperature     293(2)
_diffrn_radiation_type     MoK\a
_diffrn_radiation_wavelength     0.71073
_diffrn_radiation_source     'fine-focus sealed tube'
_diffrn_radiation_monochromator     graphite
_diffrn_measurement_device_type     'Bruker SMART APEXII area-detector'
_diffrn_measurement_method     '\w and \f scans'
_diffrn_detector_area_resol_mean     ?
_diffrn_reflns_number     6913
_diffrn_reflns_av_R_equivalents     0.0346
_diffrn_reflns_av_sigmaI/netI     0.0608
_diffrn_reflns_theta_min     2.39
_diffrn_reflns_theta_max     28.33
_diffrn_reflns_theta_full     28.33
_diffrn_measured_fraction_theta_max     0.991
_diffrn_measured_fraction_theta_full     0.991
_diffrn_reflns_limit_h_min     -13
_diffrn_reflns_limit_h_max     13
_diffrn_reflns_limit_k_min     -21
_diffrn_reflns_limit_k_max     21
_diffrn_reflns_limit_l_min     -12
_diffrn_reflns_limit_l_max     12
_diffrn_standards_number     ?
_diffrn_standards_interval_count     ?
_diffrn_standards_interval_time     ?
_diffrn_standards_decay_%     ?
_refine_special_details
;
 Refinement of F^2^ against ALL reflections.  The weighted R-factor wR and
 goodness of fit S are based on F^2^, conventional R-factors R are based
 on F, with F set to zero for negative F^2^. The threshold expression of
 F^2^ > 2sigma(F^2^) is used only for calculating R-factors(gt) etc. and is
 not relevant to the choice of reflections for refinement.  R-factors based
 on F^2^ are statistically about twice as large as those based on F, and R-
 factors based on ALL data will be even larger.
;
_reflns_number_total     3051
_reflns_number_gt     2564
_reflns_threshold_expression     I>2sigma(I)
_refine_ls_structure_factor_coef     Fsqd
_refine_ls_matrix_type     full
_refine_ls_R_factor_all     0.0441
_refine_ls_R_factor_gt     0.0333
_refine_ls_wR_factor_gt     0.0757
_refine_ls_wR_factor_ref     0.0805
_refine_ls_goodness_of_fit_ref     0.981
_refine_ls_restrained_S_all     0.981
_refine_ls_number_reflns     3051
_refine_ls_number_parameters     184
_refine_ls_number_restraints     2
_refine_ls_hydrogen_treatment     constr
_refine_ls_weighting_scheme     calc
_refine_ls_weighting_details
         'calc w=1/[\s^2^(Fo^2^)+(0.0327P)^2^+0.0000P] where P=(Fo^2^+2Fc^2^)/3'
_atom_sites_solution_hydrogens     geom
_atom_sites_solution_primary     direct
_atom_sites_solution_secondary     difmap
_refine_ls_shift/su_max     0.001
_refine_ls_shift/su_mean     0.000
_refine_diff_density_max     0.496
_refine_diff_density_min     -0.366
_refine_ls_extinction_method     none
_refine_ls_extinction_coef     ?
_refine_ls_abs_structure_details     'Flack (1983), <b>1147 Friedel pairs</b>'
_refine_ls_abs_structure_Flack     0.009(9)
loop_
    _atom_type_symbol
    _atom_type_description
    _atom_type_scat_dispersion_real
    _atom_type_scat_dispersion_imag
    _atom_type_scat_source
    'C' 'C' 0.0033 0.0016
                         'International Tables Vol C Tables 4.2.6.8 and 6.1.1.4'
    'H' 'H' 0.0000 0.0000
                         'International Tables Vol C Tables 4.2.6.8 and 6.1.1.4'
    'Br' 'Br' -0.2901 2.4595
                         'International Tables Vol C Tables 4.2.6.8 and 6.1.1.4'
    'N' 'N' 0.0061 0.0033
                         'International Tables Vol C Tables 4.2.6.8 and 6.1.1.4'
    'O' 'O' 0.0106 0.0060
                         'International Tables Vol C Tables 4.2.6.8 and 6.1.1.4'
_computing_data_collection     'APEX2 (Bruker, 2008)'
_computing_cell_refinement     'SAINT (Bruker, 2008)'
_computing_data_reduction     'SAINT (Bruker, 2008)'
_computing_structure_solution     'SHELXS97 (Sheldrick, 2008)'
_computing_structure_refinement     'SHELXL97 (Sheldrick, 2008)'
_computing_molecular_graphics     'ORTEP-3 (Farrugia, 1997)'
_computing_publication_material
                            'SHELXL97 (Sheldrick, 2008) and PLATON (Spek, 2009)'
loop_
    _atom_site_type_symbol
    _atom_site_label
    _atom_site_fract_x
    _atom_site_fract_y
    _atom_site_fract_z
    _atom_site_U_iso_or_equiv
    _atom_site_adp_type
    _atom_site_calc_flag
    _atom_site_refinement_flags
    _atom_site_occupancy
    _atom_site_symmetry_multiplicity
    _atom_site_disorder_assembly
    _atom_site_disorder_group
    C C1 0.5566(3) 0.96379(15) 0.4642(4) 0.0358(6) Uani d . 1 1 . .
    C C2 0.6217(3) 1.03392(15) 0.5239(3) 0.0349(6) Uani d . 1 1 . .
    C C3 0.5803(3) 1.11292(14) 0.4782(4) 0.0391(7) Uani d . 1 1 . .
    H H3 0.6233 1.1589 0.5178 0.047 Uiso calc R 1 1 . .
    C C4 0.4795(3) 1.12589(15) 0.3781(4) 0.0361(6) Uani d . 1 1 . .
    C C5 0.4150(3) 1.05601(17) 0.3224(4) 0.0379(7) Uani d . 1 1 . .
    H H5 0.3454 1.0623 0.2554 0.045 Uiso calc R 1 1 . .
    C C6 0.4536(3) 0.97694(16) 0.3657(4) 0.0388(7) Uani d . 1 1 . .
    C C7 0.7280(3) 1.02509(19) 0.6298(4) 0.0421(8) Uani d . 1 1 . .
    H H7 0.7676 1.0725 0.6684 0.051 Uiso calc R 1 1 . .
    C C8 0.8724(4) 0.94730(17) 0.7759(5) 0.0423(7) Uani d . 1 1 . .
    C C9 0.9091(3) 0.8682(2) 0.8210(5) 0.0531(9) Uani d . 1 1 . .
    H H9 0.8653 0.8219 0.7837 0.064 Uiso calc R 1 1 . .
    C C10 1.0103(4) 0.8595(3) 0.9207(5) 0.0653(11) Uani d . 1 1 . .
    H H10 1.0367 0.8069 0.9510 0.078 Uiso calc R 1 1 . .
    C C11 1.0721(4) 0.9279(3) 0.9754(5) 0.0698(11) Uani d . 1 1 . .
    H H11 1.1401 0.9235 1.0447 0.084 Uiso calc R 1 1 . .
    C C12 1.0307(4) 1.0042(3) 0.9248(5) 0.0695(13) Uani d . 1 1 . .
    H H12 1.0734 1.0511 0.9615 0.083 Uiso calc R 1 1 . .
    C C13 0.4388(3) 1.2146(2) 0.3348(4) 0.0436(8) Uani d . 1 1 . .
    C C14 0.3815(4) 1.2584(2) 0.4631(5) 0.0662(10) Uani d . 1 1 . .
    H H14A 0.3569 1.3140 0.4375 0.099 Uiso calc R 1 1 . .
    H H14B 0.4475 1.2596 0.5394 0.099 Uiso calc R 1 1 . .
    H H14C 0.3041 1.2289 0.4929 0.099 Uiso calc R 1 1 . .
    C C15 0.5606(3) 1.26226(17) 0.2862(5) 0.0564(9) Uani d . 1 1 . .
    H H15A 0.5982 1.2340 0.2074 0.085 Uiso calc R 1 1 . .
    H H15B 0.6259 1.2656 0.3629 0.085 Uiso calc R 1 1 . .
    H H15C 0.5342 1.3171 0.2576 0.085 Uiso calc R 1 1 . .
    C C16 0.3336(4) 1.2144(3) 0.2134(6) 0.0654(12) Uani d . 1 1 . .
    H H16A 0.3703 1.1896 0.1309 0.098 Uiso calc R 1 1 . .
    H H16B 0.3071 1.2704 0.1921 0.098 Uiso calc R 1 1 . .
    H H16C 0.2573 1.1832 0.2410 0.098 Uiso calc R 1 1 . .
    Br Br1 0.36263(5) 0.884372(16) 0.28725(6) 0.06324(14) Uani d . 1 1 . .
    N N1 0.7694(2) 0.95411(16) 0.6724(3) 0.0412(6) Uani d . 1 1 . .
    N N2 0.9331(3) 1.01500(19) 0.8263(4) 0.0573(8) Uani d . 1 1 . .
    O O1 0.5940(2) 0.88708(9) 0.5015(3) 0.0519(7) Uani d . 1 1 . .
    H H1 0.5462 0.8533 0.4592 0.078 Uiso calc R 1 1 . .
loop_
    _atom_site_aniso_label
    _atom_site_aniso_U_11
    _atom_site_aniso_U_22
    _atom_site_aniso_U_33
    _atom_site_aniso_U_12
    _atom_site_aniso_U_13
    _atom_site_aniso_U_23
    C1 0.0336(12) 0.0318(11) 0.0417(18) 0.0008(10) -0.0011(12) 0.0018(12)
    C2 0.0341(12) 0.0318(11) 0.0383(18) 0.0021(10) -0.0067(12) 0.0026(12)
    C3 0.0421(14) 0.0292(12) 0.0452(19) 0.0002(10) -0.0085(14) -0.0002(12)
    C4 0.0337(12) 0.0357(13) 0.0387(18) 0.0014(10) -0.0023(13) 0.0025(13)
    C5 0.0330(13) 0.0400(14) 0.0401(18) -0.0020(10) -0.0077(12) 0.0009(13)
    C6 0.0383(14) 0.0352(12) 0.0428(19) -0.0049(11) 0.0003(13) -0.0021(13)
    C7 0.0447(16) 0.0343(13) 0.047(2) 0.0019(11) -0.0068(15) -0.0023(14)
    C8 0.0405(15) 0.0473(13) 0.0388(19) 0.0049(15) -0.0022(13) 0.0061(18)
    C9 0.0532(19) 0.0542(18) 0.052(2) 0.0096(13) -0.0039(16) 0.0086(16)
    C10 0.060(2) 0.076(2) 0.059(3) 0.0227(19) -0.003(2) 0.026(2)
    C11 0.0523(19) 0.101(3) 0.055(2) 0.011(2) -0.0214(17) 0.015(2)
    C12 0.060(2) 0.081(3) 0.066(3) -0.0077(19) -0.024(2) 0.010(2)
    C13 0.0484(17) 0.0345(15) 0.047(2) 0.0037(13) -0.0061(16) 0.0045(14)
    C14 0.076(2) 0.0498(18) 0.074(3) 0.0211(16) 0.013(2) 0.0060(18)
    C15 0.067(2) 0.0377(14) 0.064(3) -0.0013(13) -0.0035(18) 0.0117(15)
    C16 0.067(3) 0.051(2) 0.077(3) 0.0112(17) -0.024(2) 0.011(2)
    Br1 0.0703(2) 0.04400(16) 0.0735(3) -0.01579(16) -0.02473(16) -0.0033(2)
    N1 0.0381(12) 0.0418(13) 0.0431(17) 0.0045(10) -0.0089(11) 0.0036(11)
    N2 0.0525(15) 0.0573(16) 0.060(2) -0.0037(12) -0.0218(14) 0.0070(15)
    O1 0.0612(14) 0.0255(9) 0.0679(19) -0.0005(8) -0.0146(13) 0.0030(9)
_geom_special_details
;
 All esds (except the esd in the dihedral angle between two l.s. planes)
 are estimated using the full covariance matrix.  The cell esds are taken
 into account individually in the estimation of esds in distances, angles
 and torsion angles; correlations between esds in cell parameters are only
 used when they are defined by crystal symmetry.  An approximate (isotropic)
 treatment of cell esds is used for estimating esds involving l.s. planes.
;
loop_
    _geom_bond_atom_site_label_1
    _geom_bond_atom_site_label_2
    _geom_bond_site_symmetry_2
    _geom_bond_distance
    _geom_bond_publ_flag
    C1 O1 . 1.337(3) ?
    C1 C6 . 1.380(4) ?
    C1 C2 . 1.413(3) ?
    C2 C3 . 1.404(3) ?
    C2 C7 . 1.441(5) ?
    C3 C4 . 1.373(5) ?
    C3 H3 . 0.9300 ?
    C4 C5 . 1.393(4) ?
    C4 C13 . 1.540(4) ?
    C5 C6 . 1.390(4) ?
    C5 H5 . 0.9300 ?
    C6 Br1 . 1.887(3) ?
    C7 N1 . 1.278(4) ?
    C7 H7 . 0.9300 ?
    C8 N2 . 1.330(5) ?
    C8 C9 . 1.390(4) ?
    C8 N1 . 1.399(5) ?
    C9 C10 . 1.366(6) ?
    C9 H9 . 0.9300 ?
    C10 C11 . 1.359(7) ?
    C10 H10 . 0.9300 ?
    C11 C12 . 1.378(6) ?
    C11 H11 . 0.9300 ?
    C12 N2 . 1.336(5) ?
    C12 H12 . 0.9300 ?
    C13 C16 . 1.529(5) ?
    C13 C15 . 1.527(5) ?
    C13 C14 . 1.531(6) ?
    C14 H14A . 0.9600 ?
    C14 H14B . 0.9600 ?
    C14 H14C . 0.9600 ?
    C15 H15A . 0.9600 ?
    C15 H15B . 0.9600 ?
    C15 H15C . 0.9600 ?
    C16 H16A . 0.9600 ?
    C16 H16B . 0.9600 ?
    C16 H16C . 0.9600 ?
    O1 H1 . 0.8200 ?
loop_
    _geom_angle_atom_site_label_1
    _geom_angle_atom_site_label_2
    _geom_angle_atom_site_label_3
    _geom_angle_site_symmetry_1
    _geom_angle_site_symmetry_3
    _geom_angle
    _geom_angle_publ_flag
    O1 C1 C6 . . 121.0(3) ?
    O1 C1 C2 . . 121.0(3) ?
    C6 C1 C2 . . 117.9(2) ?
    C3 C2 C1 . . 118.5(3) ?
    C3 C2 C7 . . 120.4(3) ?
    C1 C2 C7 . . 121.1(2) ?
    C4 C3 C2 . . 123.5(2) ?
    C4 C3 H3 . . 118.3 ?
    C2 C3 H3 . . 118.3 ?
    C3 C4 C5 . . 117.1(2) ?
    C3 C4 C13 . . 120.4(3) ?
    C5 C4 C13 . . 122.5(3) ?
    C6 C5 C4 . . 120.8(3) ?
    C6 C5 H5 . . 119.6 ?
    C4 C5 H5 . . 119.6 ?
    C1 C6 C5 . . 122.2(3) ?
    C1 C6 Br1 . . 118.8(2) ?
    C5 C6 Br1 . . 119.1(2) ?
    N1 C7 C2 . . 122.0(3) ?
    N1 C7 H7 . . 119.0 ?
    C2 C7 H7 . . 119.0 ?
    N2 C8 C9 . . 122.1(4) ?
    N2 C8 N1 . . 120.1(3) ?
    C9 C8 N1 . . 117.8(3) ?
    C10 C9 C8 . . 119.2(4) ?
    C10 C9 H9 . . 120.4 ?
    C8 C9 H9 . . 120.4 ?
    C9 C10 C11 . . 119.6(4) ?
    C9 C10 H10 . . 120.2 ?
    C11 C10 H10 . . 120.2 ?
    C10 C11 C12 . . 117.8(4) ?
    C10 C11 H11 . . 121.1 ?
    C12 C11 H11 . . 121.1 ?
    N2 C12 C11 . . 124.2(4) ?
    N2 C12 H12 . . 117.9 ?
    C11 C12 H12 . . 117.9 ?
    C16 C13 C15 . . 108.3(3) ?
    C16 C13 C14 . . 108.9(4) ?
    C15 C13 C14 . . 109.4(3) ?
    C16 C13 C4 . . 111.5(3) ?
    C15 C13 C4 . . 110.0(3) ?
    C14 C13 C4 . . 108.8(3) ?
    C13 C14 H14A . . 109.5 ?
    C13 C14 H14B . . 109.5 ?
    H14A C14 H14B . . 109.5 ?
    C13 C14 H14C . . 109.5 ?
    H14A C14 H14C . . 109.5 ?
    H14B C14 H14C . . 109.5 ?
    C13 C15 H15A . . 109.5 ?
    C13 C15 H15B . . 109.5 ?
    H15A C15 H15B . . 109.5 ?
    C13 C15 H15C . . 109.5 ?
    H15A C15 H15C . . 109.5 ?
    H15B C15 H15C . . 109.5 ?
    C13 C16 H16A . . 109.5 ?
    C13 C16 H16B . . 109.5 ?
    H16A C16 H16B . . 109.5 ?
    C13 C16 H16C . . 109.5 ?
    H16A C16 H16C . . 109.5 ?
    H16B C16 H16C . . 109.5 ?
    C7 N1 C8 . . 120.9(3) ?
    C8 N2 C12 . . 117.1(4) ?
    C1 O1 H1 . . 109.5 ?
loop_
    _geom_torsion_atom_site_label_1
    _geom_torsion_atom_site_label_2
    _geom_torsion_atom_site_label_3
    _geom_torsion_atom_site_label_4
    _geom_torsion_site_symmetry_1
    _geom_torsion_site_symmetry_2
    _geom_torsion_site_symmetry_3
    _geom_torsion_site_symmetry_4
    _geom_torsion
    _geom_torsion_publ_flag
    O1 C1 C2 C3 . . . . 178.5(3) ?
    C6 C1 C2 C3 . . . . -1.2(4) ?
    O1 C1 C2 C7 . . . . -1.8(4) ?
    C6 C1 C2 C7 . . . . 178.5(3) ?
    C1 C2 C3 C4 . . . . -0.1(5) ?
    C7 C2 C3 C4 . . . . -179.8(3) ?
    C2 C3 C4 C5 . . . . 1.1(5) ?
    C2 C3 C4 C13 . . . . 179.4(3) ?
    C3 C4 C5 C6 . . . . -1.0(5) ?
    C13 C4 C5 C6 . . . . -179.1(3) ?
    O1 C1 C6 C5 . . . . -178.3(3) ?
    C2 C1 C6 C5 . . . . 1.4(5) ?
    O1 C1 C6 Br1 . . . . 1.6(4) ?
    C2 C1 C6 Br1 . . . . -178.7(2) ?
    C4 C5 C6 C1 . . . . -0.3(5) ?
    C4 C5 C6 Br1 . . . . 179.8(2) ?
    C3 C2 C7 N1 . . . . -179.1(3) ?
    C1 C2 C7 N1 . . . . 1.3(5) ?
    N2 C8 C9 C10 . . . . 0.3(6) ?
    N1 C8 C9 C10 . . . . 179.3(3) ?
    C8 C9 C10 C11 . . . . 0.9(6) ?
    C9 C10 C11 C12 . . . . -1.2(6) ?
    C10 C11 C12 N2 . . . . 0.5(7) ?
    C3 C4 C13 C16 . . . . 175.1(4) ?
    C5 C4 C13 C16 . . . . -6.8(5) ?
    C3 C4 C13 C15 . . . . 55.0(5) ?
    C5 C4 C13 C15 . . . . -126.9(3) ?
    C3 C4 C13 C14 . . . . -64.8(4) ?
    C5 C4 C13 C14 . . . . 113.3(4) ?
    C2 C7 N1 C8 . . . . -179.8(3) ?
    N2 C8 N1 C7 . . . . -3.3(5) ?
    C9 C8 N1 C7 . . . . 177.7(3) ?
    C9 C8 N2 C12 . . . . -1.0(6) ?
    N1 C8 N2 C12 . . . . -180.0(3) ?
    C11 C12 N2 C8 . . . . 0.6(6) ?
loop_
    _geom_hbond_atom_site_label_D
    _geom_hbond_atom_site_label_H
    _geom_hbond_atom_site_label_A
    _geom_hbond_site_symmetry_A
    _geom_hbond_distance_DH
    _geom_hbond_distance_HA
    _geom_hbond_distance_DA
    _geom_hbond_angle_DHA
    O1 H1 Br1 1 0.82 2.46 3.021(3) 127
    C7 H7 N2 1 0.93 2.38 2.723(5) 102
_iucr_refine_instructions_details
;
TITL VINU in Cc
CELL  0.71073  10.0241  16.1355   9.4308   90.000   92.050   90.000
ZERR     4.00   0.0011   0.0016   0.0013    0.000    0.006    0.000
LATT  -7
SYMM    X, - Y, 1/2 + Z
SFAC  C    H    BR   N    O
UNIT  64   68   4    8    4
MERG   2
OMIT     0   2  -3
OMIT     8   0  -2
FMAP   2
PLAN   20
BOND $H
ACTA
CONF
L.S.  10
WGHT      0.0327      0.0000
FVAR       0.08800
C1    1    0.556615    0.963767    0.464344    11.00000    0.03448    0.03130 =
         0.04072    0.00200   -0.00045    0.00046
C2    1    0.621682    1.033843    0.524133    11.00000    0.03437    0.03200 =
         0.03841    0.00197   -0.00712    0.00183
C3    1    0.580231    1.112927    0.478596    11.00000    0.04079    0.02931 =
         0.04614   -0.00087   -0.00942    0.00029
AFIX  43
H3    2    0.623105    1.158903    0.518472    11.00000   -1.20000
AFIX   0
C4    1    0.479388    1.125974    0.377954    11.00000    0.03448    0.03509 =
         0.03947    0.00243   -0.00272    0.00160
C5    1    0.415243    1.055931    0.322260    11.00000    0.03253    0.04091 =
         0.04030    0.00165   -0.00781   -0.00241
AFIX  43
H5    2    0.345762    1.062229    0.255110    11.00000   -1.20000
AFIX   0
C6    1    0.453423    0.976953    0.365431    11.00000    0.03841    0.03632 =
         0.04180   -0.00267   -0.00064   -0.00483
C7    1    0.728097    1.025177    0.629995    11.00000    0.04362    0.03531 =
         0.04592   -0.00203   -0.00871    0.00235
AFIX  43
H7    2    0.767845    1.072624    0.668273    11.00000   -1.20000
AFIX   0
C8    1    0.872347    0.947164    0.775992    11.00000    0.04092    0.04696 =
         0.03960    0.00621   -0.00260    0.00474
C9    1    0.908810    0.868019    0.820883    11.00000    0.05213    0.05465 =
         0.05182    0.00873   -0.00517    0.01021
AFIX  43
H9    2    0.864997    0.821735    0.783333    11.00000   -1.20000
AFIX   0
C10   1    1.009845    0.859083    0.920882    11.00000    0.06002    0.07620 =
         0.05876    0.02485   -0.00471    0.02307
AFIX  43
H10   2    1.036000    0.806550    0.951442    11.00000   -1.20000
AFIX   0
C11   1    1.072254    0.928032    0.975721    11.00000    0.05413    0.10261 =
         0.05406    0.01494   -0.02132    0.01150
AFIX  43
H11   2    1.140422    0.923587    1.044822    11.00000   -1.20000
AFIX   0
C12   1    1.030756    1.004228    0.925176    11.00000    0.06087    0.08040 =
         0.06634    0.01027   -0.02468   -0.00712
AFIX  43
H12   2    1.073190    1.051166    0.962050    11.00000   -1.20000
AFIX   0
C13   1    0.438813    1.214514    0.334538    11.00000    0.04788    0.03505 =
         0.04770    0.00463   -0.00706    0.00328
C14   1    0.381677    1.258449    0.463220    11.00000    0.07498    0.04949 =
         0.07426    0.00602    0.01329    0.02113
AFIX 137
H14A  2    0.355443    1.313759    0.437113    11.00000   -1.50000
H14B  2    0.448444    1.260632    0.538685    11.00000   -1.50000
H14C  2    0.305388    1.228452    0.494394    11.00000   -1.50000
AFIX   0
C15   1    0.560802    1.262303    0.285953    11.00000    0.06466    0.03673 =
         0.06546    0.01172   -0.00412   -0.00198
AFIX 137
H15A  2    0.598832    1.233876    0.207621    11.00000   -1.50000
H15B  2    0.625865    1.265963    0.362901    11.00000   -1.50000
H15C  2    0.534267    1.317064    0.256846    11.00000   -1.50000
AFIX   0
C16   1    0.333668    1.214523    0.213231    11.00000    0.06720    0.05097 =
         0.07618    0.01290   -0.02569    0.01078
AFIX 137
H16A  2    0.370334    1.189729    0.130687    11.00000   -1.50000
H16B  2    0.307351    1.270498    0.192009    11.00000   -1.50000
H16C  2    0.257240    1.183349    0.240761    11.00000   -1.50000
AFIX   0
BR1   3    0.362642    0.884340    0.287200    11.00000    0.06960    0.04412 =
         0.07291   -0.00329   -0.02450   -0.01575
N1    4    0.769451    0.954224    0.672818    11.00000    0.03763    0.04190 =
         0.04404    0.00370   -0.00867    0.00383
N2    4    0.932943    1.014917    0.826077    11.00000    0.05203    0.05729 =
         0.06096    0.00663   -0.02076   -0.00275
O1    5    0.593635    0.886926    0.501807    11.00000    0.06072    0.02682 =
         0.06682    0.00351   -0.01618   -0.00041
AFIX  83
H1    2    0.545746    0.853239    0.459358    11.00000   -1.50000
HKLF    4
REM  VINU in Cc
REM R1 =  0.0336 for   2564 Fo > 4sig(Fo)  and  0.0443 for all   3051 data
REM    184 parameters refined using      2 restraints
END
REM Highest difference peak  0.543,  deepest hole -0.375,  1-sigma level  0.060
Q1    1   0.2784  0.8853  0.3371  11.00000  0.05    0.54
Q2    1   0.4579  0.8836  0.2369  11.00000  0.05    0.45
Q3    1   0.6562  0.8933  0.5607  11.00000  0.05    0.34
Q4    1   0.4337  0.8789  0.3332  11.00000  0.05    0.23
Q5    1   0.3372  0.8878  0.2048  11.00000  0.05    0.21
Q6    1   0.4932  1.1186  0.6213  11.00000  0.05    0.21
Q7    1   0.3839  1.0555  0.2688  11.00000  0.05    0.19
Q8    1   0.2598  0.8913  0.4396  11.00000  0.05    0.19
Q9    1   0.3358  1.0515  0.3118  11.00000  0.05    0.19
Q10   1   0.5050  1.2334  0.2890  11.00000  0.05    0.18
Q11   1   0.6667  1.1140  0.4220  11.00000  0.05    0.17
Q12   1   1.0766  0.8984  1.0042  11.00000  0.05    0.17
Q13   1   0.6282  0.8895  0.3959  11.00000  0.05    0.17
Q14   1   0.7045  0.9230  0.6466  11.00000  0.05    0.16
Q15   1   0.5994  1.0406  0.6740  11.00000  0.05    0.16
Q16   1   0.7004  1.0610  0.3820  11.00000  0.05    0.16
Q17   1   0.3855  0.8740  0.1602  11.00000  0.05    0.16
Q18   1   0.4782  1.0449  0.2738  11.00000  0.05    0.16
Q19   1   0.6349  0.8920  0.7381  11.00000  0.05    0.15
Q20   1   1.1790  1.0437  0.8706  11.00000  0.05    0.15
;
