# Supplementary material for: 2-Bromo-4-tert-butyl-6-[(pyridin-2-yl­imino)­meth­yl]phenol
Source: Acta Crystallogr Sect E Struct Rep Online. 2011 Nov 30;67(Pt 12):o3483. doi: 10.1107/S1600536811050148 (PMC3239107; doi:10.1107/S1600536811050148)
Supplement: Supplementary file 2 [file e-67-o3483-Isup2.hkl]

#
# h,k,l, Fc-squared, Fo-squared, sigma(Fo-squared) and status flag
#
data_I
_shelx_title ' VINU in Cc'
_shelx_refln_list_code          4
_shelx_F_calc_maximum      382.30
_exptl_crystal_F_000       680.00
_reflns_d_resolution_high  0.7488
 
loop_
 _symmetry_equiv_pos_as_xyz
 'x, y, z'
 'x, -y, z+1/2'
 'x+1/2, y+1/2, z'
 'x+1/2, -y+1/2, z+1/2'
 
_cell_length_a    10.0241
_cell_length_b    16.1355
_cell_length_c     9.4308
_cell_angle_alpha  90.000
_cell_angle_beta   92.050
_cell_angle_gamma  90.000
 
_shelx_F_squared_multiplier     1.000
 
loop_
 _refln_index_h
 _refln_index_k
 _refln_index_l
 _refln_F_squared_calc
 _refln_F_squared_meas
 _refln_F_squared_sigma
 _refln_observed_status
  -2   0 -12       16.61       50.07     23.11 o
   0   0 -12       40.14       25.68     20.54 o
   2   0 -12       18.32       11.55     20.54 o
   4   0 -12        4.61       21.83     23.11 o
  -3   1 -12        3.72       25.68     23.11 o
  -1   1 -12       65.28       47.50     15.43 o
   1   1 -12       35.24       49.43     15.43 o
   3   1 -12        2.70       13.24     15.87 o
  -2   2 -12        4.44       -7.70     21.83 o
   0   2 -12        5.29       30.81     21.83 o
   2   2 -12        5.39      -13.48     14.52 o
   4   2 -12        8.30      -17.97     23.11 o
  -1   3 -12       24.52       25.68     23.11 o
   1   3 -12       17.07       38.51     21.83 o
   3   3 -12       12.75       -6.42     20.54 o
  -2   4 -12       38.33       52.64     25.68 o
   0   4 -12        8.31       10.27     21.83 o
   2   4 -12       50.27       48.79     23.11 o
  -1   5 -12       18.54       34.66     24.39 o
   1   5 -12       33.22       11.55     21.83 o
   0   6 -12        1.95        1.28     23.11 o
  -5   1 -11       21.51       23.11     25.68 o
  -3   1 -11       68.74       81.65     16.34 o
  -1   1 -11       32.97       46.22     13.62 o
   1   1 -11       28.92       31.08     13.14 o
   3   1 -11       42.44       35.41     14.05 o
   5   1 -11        6.53      -20.54     20.54 o
  -4   2 -11      104.35      152.78     29.53 o
  -2   2 -11      267.71      256.77     32.10 o
   0   2 -11       70.70       70.02     14.05 o
   2   2 -11       26.17       17.97     13.62 o
   4   2 -11       16.96       19.26     20.54 o
  -5   3 -11      178.40      169.47     33.38 o
  -3   3 -11      140.62      186.15     29.53 o
  -1   3 -11       81.15       70.61     21.83 o
   1   3 -11      118.41      136.02     16.34 o
   3   3 -11       31.31       30.11     14.05 o
   5   3 -11       32.41       46.22     23.11 o
  -4   4 -11       11.29       39.80     25.68 o
  -2   4 -11       36.46       11.55     21.83 o
   0   4 -11        8.20        5.14     19.26 o
   2   4 -11       17.68       25.68     20.54 o
   4   4 -11        0.16        8.99     20.54 o
  -5   5 -11       35.44       53.92     28.24 o
  -3   5 -11       21.80        7.70     23.11 o
  -1   5 -11        0.93        6.42     20.54 o
   1   5 -11      188.20      156.63     26.96 o
   3   5 -11       27.58       32.10     20.54 o
   5   5 -11        9.68       12.84     23.11 o
  -4   6 -11       80.52      112.98     30.81 o
  -2   6 -11      108.01      118.11     26.96 o
   0   6 -11       15.76        6.42     20.54 o
   2   6 -11      173.75      148.92     25.68 o
   4   6 -11       18.95       16.69     20.54 o
  -3   7 -11       77.82      136.09     29.53 o
  -1   7 -11       27.76       28.24     21.83 o
   1   7 -11      149.11      114.26     24.39 o
   3   7 -11       40.70       59.06     21.83 o
   5   7 -11        5.88        2.57     21.83 o
  -2   8 -11       15.49       12.84     24.39 o
   0   8 -11        5.50       -2.57     21.83 o
   2   8 -11      135.95      111.69     24.39 o
   4   8 -11       10.97      -10.27     20.54 o
  -1   9 -11        2.53       -5.14     23.11 o
   1   9 -11        7.15       11.55     21.83 o
   3   9 -11       17.55        6.42     21.83 o
   0  10 -11       55.50       38.51     23.11 o
  -6   0 -10      261.88      256.77     35.95 o
  -4   0 -10      262.86      418.53     46.22 o
  -2   0 -10      129.25      174.60     24.39 o
   0   0 -10      210.75      210.55     25.68 o
   2   0 -10       44.61       52.64     17.97 o
   4   0 -10      246.83      259.33     30.81 o
  -7   1 -10      102.35      125.81     30.81 o
  -5   1 -10       38.04       77.57     17.18 o
  -3   1 -10      218.40      213.51     19.91 o
  -1   1 -10      229.54      206.96     18.59 o
   1   1 -10       65.66       64.99     12.71 o
   3   1 -10       38.33        6.42     23.11 o
   5   1 -10       29.21       53.92     21.83 o
  -6   2 -10        7.08       29.53     25.68 o
  -4   2 -10        9.05        4.33     14.44 o
  -2   2 -10       37.97       48.69     12.61 o
   0   2 -10        9.02       15.10     11.32 o
   2   2 -10       18.16       28.24     11.80 o
   4   2 -10       33.03       33.38     19.26 o
  -7   3 -10       74.89      136.09     32.10 o
  -5   3 -10      124.21      164.33     30.81 o
  -3   3 -10      131.19      124.53     25.68 o
  -1   3 -10       75.98       71.62     12.61 o
   1   3 -10       77.33       68.01     13.14 o
   3   3 -10       54.30       61.86     13.62 o
   5   3 -10       10.56       10.27     20.54 o
  -6   4 -10       50.37       43.65     26.96 o
  -4   4 -10      162.31      178.45     29.53 o
  -2   4 -10      102.27       84.73     21.83 o
   0   4 -10      353.04      340.21     35.95 o
   2   4 -10       76.28       87.91     14.05 o
   4   4 -10       32.80       35.95     19.26 o
  -7   5 -10       89.27       89.87     30.81 o
  -5   5 -10       98.42       97.57     28.24 o
  -3   5 -10      173.04      240.08     33.38 o
  -1   5 -10      137.81      105.27     21.83 o
   1   5 -10      188.97      175.88     25.68 o
   3   5 -10       63.32       64.19     19.26 o
   5   5 -10       22.18       11.55     20.54 o
  -6   6 -10       38.90       68.04     29.53 o
  -4   6 -10       47.13       59.06     24.39 o
  -2   6 -10        2.05       11.55     20.54 o
   0   6 -10      124.55      109.13     23.11 o
   2   6 -10        0.51      -16.69     16.69 o
   4   6 -10       17.70      -12.84     17.97 o
   6   6 -10       16.66       -8.99     21.83 o
  -5   7 -10       52.78       86.02     28.24 o
  -3   7 -10       53.06       46.22     24.39 o
  -1   7 -10      324.99      287.58     34.66 o
   1   7 -10      293.42      296.56     33.38 o
   3   7 -10       21.47       32.10     19.26 o
   5   7 -10        4.10       20.54     20.54 o
  -4   8 -10      213.36      261.90     37.23 o
  -2   8 -10       75.56       68.04     24.39 o
   0   8 -10       89.36       78.31     21.83 o
   2   8 -10       24.77       30.81     19.26 o
   4   8 -10        4.77        6.42     19.26 o
   6   8 -10        4.27      -10.27     21.83 o
  -5   9 -10      221.31      306.83     41.08 o
  -3   9 -10      155.61      190.01     32.10 o
  -1   9 -10      252.39      223.39     30.81 o
   1   9 -10      220.78      209.26     29.53 o
   3   9 -10       14.33       10.27     19.26 o
   5   9 -10        7.47       -7.70     21.83 o
  -4  10 -10      126.30      134.80     30.81 o
  -2  10 -10       20.85       15.41     23.11 o
   0  10 -10        8.96       29.53     21.83 o
   2  10 -10        0.56      -11.55     19.26 o
   4  10 -10        1.16      -16.69     19.26 o
  -3  11 -10       59.05       50.07     26.96 o
  -1  11 -10        3.22       39.80     23.11 o
   1  11 -10       18.42       -3.85     20.54 o
   3  11 -10        6.92      -11.55     20.54 o
  -2  12 -10       62.31       62.91     26.96 o
   0  12 -10       35.91       43.65     23.11 o
   2  12 -10       13.08        5.14     21.83 o
  -7   1  -9       88.88       89.82     18.59 o
  -5   1  -9      187.51      234.30     21.79 o
  -3   1  -9      287.83      324.64     39.16 o
  -1   1  -9      337.68      348.56     25.42 o
   1   1  -9      360.72      350.36     35.95 o
   3   1  -9      254.72      246.36     19.50 o
   5   1  -9       24.36       41.08     19.26 o
  -8   2  -9      240.93      269.60     39.80 o
  -6   2  -9      271.28      345.97     27.68 o
  -4   2  -9      989.59     1008.45     62.27 o
  -2   2  -9      412.27      391.06     28.10 o
   0   2  -9      321.48      319.89     24.04 o
   2   2  -9      198.73      223.77     19.26 o
   4   2  -9       89.89      104.13     14.52 o
  -7   3  -9      254.52      279.87     38.51 o
  -5   3  -9      493.83      526.37     53.92 o
  -3   3  -9      319.96      346.05     26.33 o
  -1   3  -9      478.44      472.26     31.73 o
   1   3  -9      168.08      161.15     15.87 o
   3   3  -9      104.68      107.30     13.62 o
   5   3  -9       25.61       65.48     19.26 o
  -8   4  -9       26.54       65.48     29.53 o
  -6   4  -9       33.34       43.65     24.39 o
  -4   4  -9      103.87      103.99     24.39 o
  -2   4  -9       12.57        1.28     16.69 o
   0   4  -9       42.58       43.89     10.78 o
   2   4  -9        1.71      -10.91     10.91 o
   4   4  -9        0.11      -11.55     15.41 o
  -7   5  -9       60.77       70.61     26.96 o
  -5   5  -9      109.78       80.88     24.39 o
  -3   5  -9       27.60       11.55     19.26 o
  -1   5  -9      576.66      552.05     52.64 o
   1   5  -9       93.25      112.98     20.54 o
   3   5  -9       18.41        0.00     16.69 o
   5   5  -9       98.75      116.83     23.11 o
  -8   6  -9      374.59      513.53     56.49 o
  -6   6  -9      229.91      254.20     35.95 o
  -4   6  -9      394.82      464.74     50.07 o
  -2   6  -9      190.67      177.17     26.96 o
   0   6  -9      720.84      744.62     66.76 o
   2   6  -9      162.12      169.47     23.11 o
   4   6  -9      176.68      169.47     24.39 o
   6   6  -9      118.46      134.80     24.39 o
  -7   7  -9      300.13      320.96     42.37 o
  -5   7  -9      251.04      279.87     37.23 o
  -3   7  -9      250.81      261.90     33.38 o
  -1   7  -9      163.76      160.48     24.39 o
   1   7  -9      302.88      294.00     32.10 o
   3   7  -9      159.47      118.11     23.11 o
   5   7  -9      159.33      134.80     24.39 o
  -6   8  -9        1.47        8.99     24.39 o
  -4   8  -9      107.44       97.57     25.68 o
  -2   8  -9       43.41       47.50     21.83 o
   0   8  -9      601.60      545.63     52.64 o
   2   8  -9       92.99       83.45     19.26 o
   4   8  -9       10.59        6.42     16.69 o
   6   8  -9       24.02       14.12     20.54 o
  -7   9  -9       71.53      102.71     32.10 o
  -5   9  -9       49.98       93.72     28.24 o
  -3   9  -9       15.00       19.26     21.83 o
  -1   9  -9       58.57       61.62     20.54 o
   1   9  -9       96.94       74.46     20.54 o
   3   9  -9       25.79       42.37     19.26 o
   5   9  -9        0.65       -8.99     19.26 o
  -6  10  -9      175.39      197.71     35.95 o
  -4  10  -9      228.72      314.54     39.80 o
  -2  10  -9      166.60      143.79     26.96 o
   0  10  -9      100.69      100.14     21.83 o
   2  10  -9       90.23       77.03     20.54 o
   4  10  -9       50.37       55.20     20.54 o
   6  10  -9        3.12       14.12     23.11 o
  -5  11  -9      125.40      146.36     32.10 o
  -3  11  -9      185.03      233.66     34.66 o
  -1  11  -9      195.55      222.10     30.81 o
   1  11  -9       71.69       52.64     20.54 o
   3  11  -9       14.30       19.26     19.26 o
   5  11  -9       20.43       16.69     21.83 o
  -4  12  -9       83.40      116.83     30.81 o
  -2  12  -9       22.91       17.97     24.39 o
   0  12  -9       15.13       -1.28     20.54 o
   2  12  -9       62.21       61.62     20.54 o
   4  12  -9       38.87       42.37     21.83 o
  -3  13  -9        1.82        1.28     25.68 o
  -1  13  -9        8.52       -5.14     21.83 o
   1  13  -9       27.02        0.00     20.54 o
   3  13  -9       26.76        3.85     21.83 o
  -2  14  -9       43.14       64.19     26.96 o
   0  14  -9       41.22       39.80     23.11 o
   2  14  -9       18.48       25.68     21.83 o
  -8   0  -8      335.10      261.90     37.23 o
  -6   0  -8      610.04      681.71     64.19 o
  -4   0  -8      493.94      530.22     51.35 o
  -2   0  -8      534.62      585.42     52.64 o
   0   0  -8      510.00      518.67     46.22 o
   2   0  -8     1134.96     1055.30     97.57 o
   4   0  -8      243.46      256.77     29.53 o
  -9   1  -8      147.60      232.97     26.96 o
  -7   1  -8      114.95      143.15     19.06 o
  -5   1  -8      419.12      389.02     29.96 o
  -3   1  -8      823.00      872.55     53.10 o
  -1   1  -8      587.68      605.52     38.13 o
   1   1  -8       40.94       34.62      9.63 o
   3   1  -8      290.97      288.91     22.70 o
   5   1  -8       72.41       74.46     19.26 o
  -8   2  -8       17.08       27.68     17.68 o
  -6   2  -8       63.05       85.55     16.69 o
  -4   2  -8       92.13      110.34     14.05 o
  -2   2  -8      170.24      184.14     15.87 o
   0   2  -8       76.41       71.25     11.55 o
   2   2  -8      276.45      266.65     20.41 o
   4   2  -8       26.81       38.51     15.41 o
  -9   3  -8      118.85      130.95     33.38 o
  -7   3  -8      253.05      274.74     35.95 o
  -5   3  -8      415.96      386.08     31.45 o
  -3   3  -8      232.56      243.11     19.50 o
  -1   3  -8      415.71      415.48     28.58 o
   1   3  -8      265.50      252.37     19.50 o
   3   3  -8      139.22      156.00     19.90 o
   5   3  -8       38.86       60.34     17.97 o
  -8   4  -8      147.44      151.49     30.81 o
  -6   4  -8      484.43      500.69     52.64 o
  -4   4  -8      350.98      323.52     35.95 o
  -2   4  -8     2209.65     2318.59    188.72 o
   0   4  -8      638.85      625.90     38.57 o
   2   4  -8      555.86      536.38     51.35 o
   4   4  -8      243.58      259.33     26.96 o
  -9   5  -8      224.74      310.69     43.65 o
  -7   5  -8      173.17      159.19     29.53 o
  -5   5  -8      660.38      638.06     60.34 o
  -3   5  -8      330.46      347.92     37.23 o
  -1   5  -8      978.69      976.78     58.08 o
   1   5  -8      562.94      510.96     46.22 o
   3   5  -8      253.38      246.49     28.24 o
   5   5  -8       66.81       51.35     19.26 o
  -8   6  -8       24.04       35.95     26.96 o
  -6   6  -8       59.40       88.58     24.39 o
  -4   6  -8       17.59       29.53     19.26 o
  -2   6  -8      263.95      279.87     32.10 o
   0   6  -8       14.29        0.00     14.12 o
   2   6  -8       47.73       30.81     15.41 o
   4   6  -8       38.21       42.37     15.41 o
   6   6  -8        4.23        1.28     17.97 o
  -7   7  -8       67.70       79.60     26.96 o
  -5   7  -8      138.56      147.64     26.96 o
  -3   7  -8      848.20      835.77     75.75 o
  -1   7  -8      868.19      916.65     79.60 o
   1   7  -8       59.59       64.19     16.69 o
   3   7  -8       17.76       17.97     15.41 o
   5   7  -8        3.11       15.41     16.69 o
  -8   8  -8       26.29       32.10     28.24 o
  -6   8  -8      476.29      467.31     50.07 o
  -4   8  -8      263.06      265.75     33.38 o
  -2   8  -8      249.61      299.13     34.66 o
   0   8  -8      247.85      264.47     29.53 o
   2   8  -8       73.03       51.35     16.69 o
   4   8  -8       85.42       71.89     19.26 o
   6   8  -8       97.15      111.69     23.11 o
  -7   9  -8      431.15      507.11     55.20 o
  -5   9  -8      434.26      519.95     55.20 o
  -3   9  -8      889.91      921.79     82.16 o
  -1   9  -8     1305.54     1374.98    115.54 o
   1   9  -8       89.81       83.45     19.26 o
   3   9  -8      183.98      181.02     24.39 o
   5   9  -8       27.55       26.96     19.26 o
  -6  10  -8      288.30      329.94     41.08 o
  -4  10  -8       93.92      125.81     26.96 o
  -2  10  -8       89.48       93.72     23.11 o
   0  10  -8       17.69       11.55     17.97 o
   2  10  -8       58.47       28.24     16.69 o
   4  10  -8       27.69       52.64     19.26 o
   6  10  -8       10.49       15.41     20.54 o
  -7  11  -8        8.70        3.85     28.24 o
  -5  11  -8      108.61       93.72     28.24 o
  -3  11  -8       34.10       60.34     23.11 o
  -1  11  -8       22.24       47.50     20.54 o
   1  11  -8       25.04       10.27     16.69 o
   3  11  -8       17.54       21.83     17.97 o
   5  11  -8        0.85       -6.42     19.26 o
  -6  12  -8       48.58       47.50     28.24 o
  -4  12  -8      196.76      245.21     35.95 o
  -2  12  -8      247.69      258.05     34.66 o
   0  12  -8       74.26       87.30     21.83 o
   2  12  -8      178.87      205.41     26.96 o
   4  12  -8       59.61       62.91     21.83 o
   6  12  -8       38.72       53.92     24.39 o
  -5  13  -8      138.63      168.18     34.66 o
  -3  13  -8      186.83      232.37     34.66 o
  -1  13  -8      252.04      246.49     32.10 o
   1  13  -8       39.74       43.65     19.26 o
   3  13  -8      124.79      157.91     25.68 o
   5  13  -8       11.71      -20.54     20.54 o
  -4  14  -8      184.39      168.18     33.38 o
  -2  14  -8      229.06      188.72     32.10 o
   0  14  -8      141.75      100.14     23.11 o
   2  14  -8       59.40       14.12     19.26 o
   4  14  -8       21.52        0.00     20.54 o
  -3  15  -8       35.52       56.49     28.24 o
  -1  15  -8        7.17      -11.55     21.83 o
   1  15  -8        2.11        0.00     20.54 o
   3  15  -8       43.00       -2.57     20.54 o
  -2  16  -8      111.03      156.63     29.53 o
   0  16  -8       46.78       33.38     23.11 o
   2  16  -8       20.12       16.69     21.83 o
  -9   1  -7       94.71       97.82     19.50 o
  -7   1  -7      471.68      470.01     34.50 o
  -5   1  -7      564.14      577.09     34.50 o
  -3   1  -7     1368.33     1352.02     78.98 o
  -1   1  -7     1373.03     1418.49     82.15 o
   1   1  -7     1002.91      931.57     54.92 o
   3   1  -7      449.28      474.48     28.14 o
 -10   2  -7      258.03      259.27     27.68 o
  -8   2  -7      359.60      411.65     31.31 o
  -6   2  -7     1866.28     1810.85    106.66 o
  -4   2  -7     1323.31     1383.88     81.24 o
  -2   2  -7     1510.78     1644.65     95.32 o
   0   2  -7     1350.74     1346.86     78.07 o
   2   2  -7      949.79      878.82     52.19 o
   4   2  -7      287.75      358.19     33.38 o
  -9   3  -7      245.17      250.35     37.23 o
  -7   3  -7      584.79      663.73     44.93 o
  -5   3  -7     1003.77      946.29     86.02 o
  -3   3  -7     1429.11     1542.52     89.42 o
  -1   3  -7      937.73      963.55     56.73 o
   1   3  -7     1048.03     1027.38     60.82 o
   3   3  -7      269.83      272.23     19.97 o
   5   3  -7      301.56      301.70     33.38 o
 -10   4  -7       23.84       10.27     29.53 o
  -8   4  -7       47.73       38.51     23.11 o
  -6   4  -7      174.19      197.30     18.46 o
  -4   4  -7        1.72       -2.20      9.24 o
  -2   4  -7      103.47      121.64     12.03 o
   0   4  -7       23.01       26.96     12.84 o
   2   4  -7        3.05        5.14      8.17 o
   4   4  -7       78.21       52.64     15.41 o
  -9   5  -7      107.30      133.52     32.10 o
  -7   5  -7      130.73      168.18     29.53 o
  -5   5  -7       67.38       32.10     19.26 o
  -3   5  -7      993.66     1107.67     69.44 o
  -1   5  -7      592.36      632.31     39.00 o
   1   5  -7      265.31      280.45     21.32 o
   3   5  -7      512.64      492.99     48.79 o
   5   5  -7      103.23      111.69     19.26 o
 -10   6  -7      318.04      369.74     52.64 o
  -8   6  -7      320.54      353.05     42.37 o
  -6   6  -7      896.30      939.76     83.45 o
  -4   6  -7      678.28      690.70     52.64 o
  -2   6  -7     2293.64     2393.05    200.28 o
   0   6  -7      570.49      542.60     34.46 o
   2   6  -7      995.95      916.65     82.16 o
   4   6  -7      842.11      806.24     62.91 o
   6   6  -7       48.26       51.35     19.26 o
  -9   7  -7      390.09      386.43     48.79 o
  -7   7  -7      572.49      590.56     60.34 o
  -5   7  -7      596.95      654.75     62.91 o
  -1   7  -7     1110.89     1150.31     97.57 o
   1   7  -7      645.81      596.98     56.49 o
   3   7  -7     1105.70     1033.48     89.87 o
   5   7  -7       29.68       46.22     16.69 o
  -8   8  -7       33.69       34.66     26.96 o
  -6   8  -7      167.06      205.41     30.81 o
  -4   8  -7      220.84      201.56     28.24 o
  -2   8  -7     1487.70     1631.74    134.80 o
   0   8  -7      523.70      459.61     43.65 o
   2   8  -7       81.86       53.92     15.41 o
   4   8  -7      113.18       93.72     17.97 o
   6   8  -7       22.86       17.97     17.97 o
  -9   9  -7       93.42      120.68     34.66 o
  -7   9  -7       89.22      111.69     28.24 o
  -5   9  -7       18.77       21.83     20.54 o
  -3   9  -7      216.43      242.64     30.81 o
  -1   9  -7       86.66       77.03     19.26 o
   1   9  -7       35.84       39.80     15.41 o
   3   9  -7       19.51       15.41     14.12 o
   5   9  -7       36.88       55.20     17.97 o
  -8  10  -7      244.10      272.17     38.51 o
  -6  10  -7      454.42      503.26     53.92 o
  -4  10  -7      523.37      508.39     52.64 o
  -2  10  -7      348.83      383.86     42.37 o
   0  10  -7      613.29      591.84     55.20 o
   2  10  -7      460.76      450.62     43.65 o
   4  10  -7       79.94       95.00     19.26 o
   6  10  -7       57.48       78.31     21.83 o
  -7  11  -7      161.19      184.87     34.66 o
  -5  11  -7      611.76      679.14     59.06 o
  -3  11  -7      626.38      622.66     59.06 o
  -1  11  -7      525.61      563.60     53.92 o
   1  11  -7      290.23      272.17     29.53 o
   3  11  -7      226.63      211.83     26.96 o
   5  11  -7      168.49      178.45     25.68 o
  -6  12  -7      271.01      276.02     37.23 o
  -4  12  -7       56.88       71.89     24.39 o
  -2  12  -7      195.22      183.59     28.24 o
   0  12  -7      130.79      128.38     21.83 o
   2  12  -7      210.99      170.75     24.39 o
   4  12  -7       95.06       60.34     19.26 o
   6  12  -7      108.03      111.69     25.68 o
  -7  13  -7       32.71       17.97     29.53 o
  -5  13  -7        8.28       21.83     24.39 o
  -3  13  -7       42.27       84.73     24.39 o
  -1  13  -7      146.75      127.10     24.39 o
   1  13  -7      113.23      121.96     21.83 o
   3  13  -7       13.91       11.55     17.97 o
   5  13  -7       20.68       21.83     20.54 o
  -6  14  -7      132.35      145.07     32.10 o
  -4  14  -7      118.62      125.81     29.53 o
  -2  14  -7      225.25      285.01     32.10 o
   0  14  -7       82.55      101.42     21.83 o
   2  14  -7      135.97      127.10     23.11 o
   4  14  -7       54.12       51.35     20.54 o
   6  14  -7       32.11       28.24     23.11 o
  -5  15  -7      256.28      269.60     37.23 o
  -3  15  -7      114.87      130.95     28.24 o
  -1  15  -7      228.93      215.68     29.53 o
   1  15  -7      242.43      214.40     29.53 o
   3  15  -7      136.87      114.26     24.39 o
   5  15  -7       44.95       20.54     23.11 o
  -4  16  -7       47.17       74.46     28.24 o
  -2  16  -7       73.29       86.02     26.96 o
   0  16  -7       86.68       91.15     23.11 o
   2  16  -7       67.65       62.91     21.83 o
   4  16  -7       35.14       35.95     21.83 o
  -3  17  -7       58.84       97.57     28.24 o
  -1  17  -7       59.87       53.92     23.11 o
   1  17  -7       14.28       23.11     21.83 o
   3  17  -7        1.77      -12.84     21.83 o
 -10   0  -6      341.77      301.70     42.37 o
  -8   0  -6      779.90      941.04     84.73 o
  -6   0  -6     1105.13     1154.16     92.44 o
  -4   0  -6     1940.27     2033.58    165.61 o
  -2   0  -6     1782.27     2033.58    164.33 o
   0   0  -6     6176.86     6322.84    504.54 o
   2   0  -6     1968.40     2052.84    159.19 o
   4   0  -6     2992.85     2725.56    227.24 o
 -11   1  -6      103.80       74.83     24.04 o
  -9   1  -6      136.79      137.12     19.50 o
  -7   1  -6      392.97      415.12     31.31 o
  -5   1  -6     1367.47     1388.21     84.43 o
  -3   1  -6     2072.88     2108.65    129.67 o
  -1   1  -6      401.78      402.06     33.38 o
   1   1  -6     1670.09     1569.26     89.87 o
   3   1  -6      603.62      605.11     36.31 o
 -10   2  -6       18.50       21.18     19.06 o
  -8   2  -6       73.46       64.70     15.35 o
  -6   2  -6      167.37      198.00     15.87 o
  -4   2  -6      115.22      146.15     21.83 o
  -2   2  -6      207.22      219.12     21.83 o
   0   2  -6      468.80      494.11     30.40 o
   2   2  -6       10.78       12.20      9.63 o
   4   2  -6       15.53       24.39     11.55 o
 -11   3  -6      104.00       79.60     34.66 o
  -9   3  -6      214.18      229.42     24.04 o
  -7   3  -6      715.50      648.83     43.11 o
  -5   3  -6      300.75      320.42     23.14 o
  -3   3  -6     1146.08     1191.39     98.85 o
  -1   3  -6      720.40      780.57     65.48 o
   1   3  -6      663.04      641.29     39.94 o
   3   3  -6      292.99      319.67     28.24 o
   5   3  -6      397.42      432.65     33.38 o
 -10   4  -6       86.84       39.80     30.81 o
  -8   4  -6      629.38      727.86     53.92 o
  -6   4  -6      338.58      354.49     26.77 o
  -4   4  -6     4082.11     4080.49    233.76 o
  -2   4  -6     3041.33     3018.25    172.03 o
   0   4  -6     1597.74     1505.89     86.69 o
   2   4  -6     1555.46     1505.89     85.33 o
   4   4  -6      548.48      510.96     52.64 o
 -11   5  -6      216.30      191.29     42.37 o
  -9   5  -6      204.61      188.72     33.38 o
  -7   5  -6      990.59      982.13     86.02 o
  -5   5  -6      703.59      667.42     48.09 o
  -3   5  -6     2769.82     2825.96    159.77 o
  -1   5  -6     2355.35     2404.57    137.07 o
   1   5  -6     2082.15     2016.42    114.83 o
   3   5  -6      445.83      431.37     41.08 o
   5   5  -6      498.58      513.53     47.50 o
 -10   6  -6       27.11       46.22     30.81 o
  -8   6  -6      102.02       79.60     25.68 o
  -6   6  -6       30.81       34.66     19.26 o
  -4   6  -6     1048.90     1084.83     98.85 o
  -2   6  -6      115.12      139.04     19.90 o
   0   6  -6      545.75      524.82     33.55 o
   2   6  -6      542.85      513.53     42.37 o
   4   6  -6       74.76       53.92     14.12 o
  -9   7  -6       76.08       61.62     29.53 o
  -7   7  -6      165.43      192.57     29.53 o
  -5   7  -6     1787.71     1719.04    142.50 o
  -3   7  -6     2213.31     2091.35    163.05 o
  -1   7  -6      147.04      146.36     17.97 o
   1   7  -6      327.61      315.82     30.81 o
   3   7  -6       56.26       56.49     14.12 o
   5   7  -6       55.12       65.48     16.69 o
 -10   8  -6       56.92      -20.54     32.10 o
  -8   8  -6      517.46      545.63     59.06 o
  -6   8  -6      620.81      586.71     59.06 o
  -4   8  -6      745.26      724.08     74.46 o
  -2   8  -6     1012.12     1030.91     83.45 o
   0   8  -6     1114.73     1052.74     89.87 o
   2   8  -6      529.79      528.94     55.20 o
   4   8  -6      772.18      716.37     70.61 o
   6   8  -6      346.89      390.28     41.08 o
  -9   9  -6      319.13      362.04     48.79 o
  -7   9  -6      779.96      802.39     71.89 o
  -5   9  -6     1164.43     1235.04    103.99 o
  -3   9  -6     3514.67     3296.86    250.35 o
  -1   9  -6      486.85      439.07     41.08 o
   1   9  -6      771.13      699.69     64.19 o
   3   9  -6      337.87      344.07     34.66 o
   5   9  -6      351.18      371.03     38.51 o
  -8  10  -6      319.31      387.72     46.22 o
  -6  10  -6      217.67      286.29     33.38 o
  -4  10  -6      100.18      116.83     21.83 o
  -2  10  -6      222.20      225.95     21.83 o
   0  10  -6       85.08       62.91     15.41 o
   2  10  -6      180.68      156.63     20.54 o
   4  10  -6       37.88       50.07     16.69 o
   6  10  -6       28.11        6.42     17.97 o
  -9  11  -6        9.31      -25.68     32.10 o
  -7  11  -6      107.47      102.71     30.81 o
  -5  11  -6       17.26       29.53     21.83 o
  -3  11  -6       44.31       28.24     17.97 o
  -1  11  -6       47.08       26.96     16.69 o
   1  11  -6       15.45       25.68     14.12 o
   3  11  -6       16.10       11.55     14.12 o
   5  11  -6       19.72       39.80     17.97 o
  -8  12  -6       64.10       59.06     33.38 o
  -6  12  -6      209.91      150.21     30.81 o
  -4  12  -6      443.11      408.26     46.22 o
  -2  12  -6      319.85      356.90     33.38 o
   0  12  -6      313.91      279.87     30.81 o
   2  12  -6      298.35      299.13     33.38 o
   4  12  -6      124.84      137.37     21.83 o
   6  12  -6      468.75      503.26     51.35 o
  -7  13  -6      165.71      178.45     35.95 o
  -5  13  -6      484.51      519.95     56.49 o
  -3  13  -6      733.73      742.05     64.19 o
  -1  13  -6      255.76      295.28     33.38 o
   1  13  -6      969.37      914.08     78.31 o
   3  13  -6       62.71       89.87     19.26 o
   5  13  -6      579.91      600.83     62.91 o
  -6  14  -6      326.21      382.58     44.93 o
  -4  14  -6      613.55      635.49     59.06 o
  -2  14  -6      503.48      453.19     44.93 o
   0  14  -6      322.97      267.04     32.10 o
   2  14  -6      222.03      206.70     24.39 o
   4  14  -6       42.11       23.11     17.97 o
   6  14  -6      132.59      157.91     26.96 o
  -5  15  -6      124.39      174.60     30.81 o
  -3  15  -6       15.48       17.97     21.83 o
  -1  15  -6       17.43       14.12     19.26 o
   1  15  -6       46.74       39.80     17.97 o
   3  15  -6        8.53       35.95     19.26 o
   5  15  -6       78.84       96.29     25.68 o
  -4  16  -6      273.10      301.70     38.51 o
  -2  16  -6      183.43      205.41     29.53 o
   0  16  -6      181.70      198.99     26.96 o
   2  16  -6       77.29       97.57     21.83 o
   4  16  -6      138.20      154.06     25.68 o
  -3  17  -6      302.27      360.76     38.51 o
  -1  17  -6      157.76      191.29     28.24 o
   1  17  -6      155.44      178.45     28.24 o
   3  17  -6       59.26       64.19     23.11 o
  -2  18  -6       64.50       89.87     25.68 o
   0  18  -6       99.64       93.72     24.39 o
 -11   1  -5       43.48       32.10     21.79 o
  -9   1  -5      282.99      262.11     39.16 o
  -7   1  -5      848.76      798.47     48.56 o
  -5   1  -5     1342.88     1257.58     82.61 o
  -3   1  -5     3686.18     3957.46    224.23 o
  -1   1  -5     3196.55     3660.43    206.98 o
   1   1  -5     1099.49     1066.64     61.73 o
   3   1  -5      691.95      672.24     41.76 o
 -10   2  -5      258.37      222.97     27.68 o
  -8   2  -5     1761.74     1690.24    101.22 o
  -6   2  -5     2012.39     1975.86    110.75 o
  -4   2  -5     3460.54     3327.89    182.47 o
  -2   2  -5     3980.21     4054.94    229.67 o
   0   2  -5     4893.36     4613.51    260.54 o
   2   2  -5     2053.04     2126.05    115.29 o
 -11   3  -5      142.60       71.41     23.94 o
  -9   3  -5      576.41      650.84     46.75 o
  -7   3  -5     1135.78     1140.14     66.72 o
  -5   3  -5     3644.54     3578.00    198.35 o
  -3   3  -5     1741.14     1772.96    139.94 o
  -1   3  -5     3836.67     3539.10    252.27 o
   1   3  -5     3902.37     3775.65    199.72 o
   3   3  -5     1311.16     1231.19     98.85 o
 -10   4  -5       19.80       -4.09     19.38 o
  -8   4  -5      134.45      143.37     18.59 o
  -6   4  -5       27.86       30.98     10.41 o
  -4   4  -5      296.90      267.04     23.11 o
  -2   4  -5      167.98      162.83     12.71 o
   0   4  -5       12.67        8.67      5.22 o
   2   4  -5      544.44      576.44     52.64 o
   4   4  -5       46.76       33.38     11.55 o
 -11   5  -5       86.89       60.34     35.95 o
  -9   5  -5      157.11       92.44     29.53 o
  -7   5  -5       91.67       58.96     35.95 o
  -5   5  -5      516.95      591.28     43.55 o
  -3   5  -5      704.41      702.87     44.45 o
  -1   5  -5     1134.04     1122.79     64.90 o
   1   5  -5     2370.32     2452.65    142.52 o
   3   5  -5      418.62      397.99     37.23 o
   5   5  -5      380.55      359.47     37.23 o
 -10   6  -5      151.87      101.42     34.66 o
  -8   6  -5      891.26      828.07     77.03 o
  -6   6  -5     1224.81     1140.04     84.73 o
  -4   6  -5     3424.51     3389.59    208.79 o
  -2   6  -5     1837.73     1871.89    103.48 o
   0   6  -5     3055.25     3109.01    186.55 o
   2   6  -5     3903.74     3802.69    274.74 o
   4   6  -5      766.38      736.92     59.06 o
 -11   7  -5      279.09      355.62     47.50 o
  -9   7  -5      352.84      322.24     43.65 o
  -7   7  -5      861.98      840.91     69.33 o
  -5   7  -5       40.25       34.66     16.69 o
  -3   7  -5     2495.66     2701.17    213.12 o
  -1   7  -5     1705.94     1761.41    154.06 o
   1   7  -5     3750.83     3594.71    320.96 o
   3   7  -5      640.52      629.07     56.49 o
   5   7  -5      321.47      369.74     38.51 o
 -10   8  -5       44.79       17.97     32.10 o
  -8   8  -5      190.43      218.25     30.81 o
  -6   8  -5      316.18      355.62     35.95 o
  -4   8  -5     2593.64     2557.38    234.94 o
  -2   8  -5     1278.50     1294.10    102.71 o
   0   8  -5      571.99      580.29     50.07 o
   2   8  -5      747.70      729.21     55.20 o
   4   8  -5      113.19      100.14     17.97 o
  -9   9  -5       92.46      115.54     30.81 o
  -7   9  -5       52.31       35.95     21.83 o
  -5   9  -5      194.22      209.26     26.96 o
  -3   9  -5      411.88      442.92     48.79 o
  -1   9  -5       61.81       78.31     15.41 o
   1   9  -5        3.48       11.55     11.55 o
   3   9  -5      298.25      309.40     33.38 o
   5   9  -5       38.67       52.64     16.69 o
 -10  10  -5      248.56      270.89     44.93 o
  -8  10  -5      493.27      555.90     55.20 o
  -6  10  -5      799.05      712.52     74.46 o
  -4  10  -5     1195.03     1127.20     88.58 o
  -2  10  -5     1231.52     1319.77    112.98 o
   0  10  -5     2248.38     2179.94    181.02 o
   2  10  -5      449.14      423.66     42.37 o
   4  10  -5      400.18      396.70     42.37 o
  -9  11  -5      128.03      124.53     35.95 o
  -7  11  -5      740.70      748.47     70.61 o
  -5  11  -5     1401.18     1517.48    121.96 o
  -3  11  -5     1139.90     1137.47     98.85 o
  -1  11  -5     1298.47     1245.31    106.56 o
   1  11  -5     1436.33     1349.30    112.98 o
   3  11  -5      651.78      636.78     59.06 o
   5  11  -5      315.77      341.50     39.80 o
  -8  12  -5      277.34      381.30     43.65 o
  -6  12  -5      185.67      225.95     30.81 o
  -4  12  -5      271.69      311.97     30.81 o
  -2  12  -5      436.48      500.69     46.22 o
   0  12  -5      401.89      374.88     43.65 o
   2  12  -5      515.81      459.61     46.22 o
   4  12  -5      730.41      713.81     64.19 o
  -7  13  -5       30.48       44.93     29.53 o
  -5  13  -5       65.58       60.34     24.39 o
  -3  13  -5      245.18      237.51     28.24 o
  -1  13  -5      319.80      329.94     33.38 o
   1  13  -5       75.72       82.16     16.69 o
   3  13  -5       78.90       37.23     16.69 o
   5  13  -5       27.51       44.93     20.54 o
  -8  14  -5      153.92      143.79     39.80 o
  -6  14  -5      153.38      143.79     30.81 o
  -4  14  -5      324.13      324.81     37.23 o
  -2  14  -5      351.16      317.10     33.38 o
   0  14  -5      341.96      354.34     33.38 o
   2  14  -5      152.09      145.07     20.54 o
   4  14  -5       15.29        8.99     16.69 o
  -7  15  -5      361.04      406.97     43.65 o
  -5  15  -5      163.40      165.61     29.53 o
  -3  15  -5      535.44      541.77     55.20 o
  -1  15  -5      519.99      490.42     51.35 o
   1  15  -5      493.98      480.15     46.22 o
   3  15  -5      284.35      292.71     29.53 o
   5  15  -5      174.13      157.91     28.24 o
  -6  16  -5       77.70       91.15     30.81 o
  -4  16  -5      235.61      237.51     32.10 o
  -2  16  -5      206.39      231.09     29.53 o
   0  16  -5      460.11      432.65     42.37 o
   2  16  -5      123.12      118.11     21.83 o
   4  16  -5       79.21       55.20     23.11 o
  -5  17  -5      114.36      111.69     29.53 o
  -3  17  -5      104.96      102.71     25.68 o
  -1  17  -5       53.71       51.35     20.54 o
   1  17  -5        8.58       -6.42     17.97 o
  -4  18  -5       84.68       98.85     29.53 o
  -2  18  -5       40.47       51.35     23.11 o
 -12   0  -4      114.74       55.20     35.95 o
 -10   0  -4      641.48      627.79     66.76 o
  -8   0  -4      913.66      861.45     71.89 o
  -6   0  -4     2269.07     2078.51    181.02 o
  -4   0  -4     3217.04     2939.96    211.83 o
  -2   0  -4     7854.60     8841.71    704.82 o
   0   0  -4     9702.51     9834.11    783.13 o
   2   0  -4     7525.63     7574.57    604.68 o
 -11   1  -4       90.05       75.97     23.14 o
  -9   1  -4      135.70      137.11     28.24 o
  -7   1  -4     1089.91      977.42     67.18 o
  -5   1  -4     2965.64     2891.18    228.52 o
  -3   1  -4     1858.12     2307.57    131.63 o
  -1   1  -4     5221.69     5060.60    285.50 o
   1   1  -4     3071.03     3276.32    185.19 o
   3   1  -4     3841.93     3803.03    232.40 o
 -12   2  -4       14.39      -17.10     24.04 o
 -10   2  -4       29.76      -13.67     18.09 o
  -8   2  -4      179.23      160.11     19.00 o
  -6   2  -4      216.09      231.82     17.25 o
  -4   2  -4      427.05      479.82     30.87 o
  -2   2  -4     2725.93     2889.84    310.69 o
   0   2  -4      176.13      189.85     13.14 o
   2   2  -4     1440.16     1467.50     82.61 o
   4   2  -4     3937.43     3979.86    319.67 o
 -11   3  -4       83.26       18.58     23.14 o
  -9   3  -4      524.69      463.47     34.03 o
  -7   3  -4      298.91      312.28     26.32 o
  -5   3  -4     1531.95     1474.41     79.89 o
  -3   3  -4     1286.10     1337.20    128.38 o
  -1   3  -4     1882.27     1827.49    103.94 o
   1   3  -4      989.40     1023.21     80.88 o
   3   3  -4     3115.62     3047.80    236.22 o
 -12   4  -4       50.06        0.37     25.22 o
 -10   4  -4      253.24      245.27     31.45 o
  -8   4  -4      275.46      275.26     25.86 o
  -6   4  -4     4235.18     4256.58    266.44 o
  -4   4  -4     5379.44     5275.90    304.11 o
  -2   4  -4     6530.72     6900.10    369.48 o
   0   4  -4     5959.37     5973.67    337.25 o
   2   4  -4     4333.40     4196.83    373.59 o
   4   4  -4     1825.80     1766.54    152.78 o
 -11   5  -4      104.26      172.03     38.51 o
  -9   5  -4      818.44      787.76     54.45 o
  -7   5  -4      533.43      494.16     37.23 o
  -5   5  -4     4102.24     4200.83    387.72 o
  -3   5  -4     4174.31     4218.49    233.76 o
  -1   5  -4     5873.65     5956.53    335.43 o
   1   5  -4     1876.83     1766.54    133.52 o
   3   5  -4     2144.44     2040.00    163.05 o
 -10   6  -4      125.65      120.68     33.38 o
  -8   6  -4       90.85       93.23     28.89 o
  -6   6  -4     1063.02     1168.71     70.81 o
  -4   6  -4      961.59      873.07     46.27 o
  -2   6  -4      335.58      394.43     26.68 o
   0   6  -4     2925.74     3014.42    225.95 o
   4   6  -4      100.33       92.44     14.12 o
 -11   7  -4       53.04        8.99     35.95 o
  -9   7  -4      112.63      102.71     29.53 o
  -7   7  -4     1569.78     1466.13    121.96 o
  -5   7  -4     3409.03     3187.74    242.64 o
  -3   7  -4      408.25      395.42     32.10 o
  -1   7  -4      744.21      677.86     55.20 o
   3   7  -4       37.15       19.26     11.55 o
   5   7  -4       25.62       20.54     12.84 o
 -10   8  -4      360.82      431.37     51.35 o
  -8   8  -4      457.40      403.12     42.37 o
  -6   8  -4      804.22      776.71     78.31 o
  -4   8  -4     2308.34     2254.40    159.19 o
  -2   8  -4     1819.61     1787.09    142.50 o
   0   8  -4     2162.98     2149.12    177.17 o
   4   8  -4     1633.21     1670.26    132.23 o
 -11   9  -4      107.20      111.69     41.08 o
  -9   9  -4      501.68      464.74     52.64 o
  -7   9  -4     1070.12     1057.87    100.14 o
  -5   9  -4     4496.27     4381.70    332.51 o
  -3   9  -4     1206.90     1227.34     92.44 o
  -1   9  -4     2871.86     2965.64    233.66 o
   1   9  -4     1414.19     1299.23     95.00 o
   3   9  -4     2800.45     2893.74    229.80 o
   5   9  -4     1035.16     1098.95     82.16 o
 -10  10  -4      137.55      139.94     39.80 o
  -8  10  -4      210.04      242.64     33.38 o
  -6  10  -4      202.72      177.17     25.68 o
  -2  10  -4      536.43      554.61     50.07 o
   0  10  -4      570.34      554.61     48.79 o
   2  10  -4      590.64      566.17     59.06 o
   4  10  -4       95.00       71.89     15.41 o
  -9  11  -4      125.68      118.11     33.38 o
  -7  11  -4       37.08       26.96     23.11 o
  -5  11  -4       99.19      123.25     24.39 o
  -3  11  -4       23.37       15.41     15.41 o
  -1  11  -4       65.57       84.73     15.41 o
   1  11  -4      118.72      124.53     17.97 o
   3  11  -4      265.87      301.70     33.38 o
   5  11  -4      257.74      265.75     28.24 o
 -10  12  -4       22.29      -11.55     35.95 o
  -8  12  -4      220.97      241.36     35.95 o
  -6  12  -4      518.79      540.49     55.20 o
  -4  12  -4      656.86      614.95     59.06 o
  -2  12  -4      749.79      803.67     83.45 o
   0  12  -4      913.35      926.92     78.31 o
   2  12  -4      883.46      910.23     83.45 o
   4  12  -4     2172.03     2281.36    184.87 o
  -9  13  -4      150.48      192.57     38.51 o
  -7  13  -4      351.15      345.35     44.93 o
  -5  13  -4     1266.72     1326.19    105.27 o
  -3  13  -4      536.81      596.98     48.79 o
  -1  13  -4     2156.13     2113.18    178.45 o
   1  13  -4      456.38      428.80     35.95 o
   3  13  -4     1405.34     1475.12    136.09 o
   5  13  -4      439.35      433.93     38.51 o
  -8  14  -4      202.21      231.09     38.51 o
  -6  14  -4      638.87      729.21     70.61 o
  -4  14  -4      983.34     1025.78     78.31 o
  -2  14  -4      359.44      399.27     44.93 o
   0  14  -4      895.36      878.14     68.04 o
   2  14  -4        1.86       11.55     14.12 o
   4  14  -4      457.42      513.53     44.93 o
  -7  15  -4      147.20      216.97     37.23 o
  -5  15  -4       37.28       35.95     24.39 o
  -3  15  -4        4.07        1.28     17.97 o
  -1  15  -4      170.41      170.75     24.39 o
   1  15  -4        9.62        7.70     15.41 o
   3  15  -4      310.50      299.13     30.81 o
   5  15  -4       31.54       17.97     19.26 o
  -6  16  -4      325.29      392.85     44.93 o
  -4  16  -4      236.81      233.66     32.10 o
  -2  16  -4      299.73      332.51     33.38 o
   0  16  -4      242.15      274.74     29.53 o
   2  16  -4      249.06      277.31     30.81 o
  -5  17  -4      350.21      395.42     43.65 o
  -3  17  -4      391.49      453.19     46.22 o
  -1  17  -4      479.15      521.23     50.07 o
  -4  18  -4      145.95      169.47     30.81 o
 -11   1  -3      114.32       77.67     23.60 o
  -9   1  -3      466.33      357.57     32.68 o
  -7   1  -3     1673.10     1588.82    100.77 o
  -5   1  -3     3399.80     3626.09    215.15 o
  -3   1  -3    11416.66    11973.23    844.12 o
  -1   1  -3     7611.99     8379.56    472.06 o
   1   1  -3     4346.07     4354.69    246.01 o
   3   1  -3     5785.70     5259.83    417.24 o
 -12   2  -3       80.19       58.97     39.80 o
 -10   2  -3      828.47      720.21     57.64 o
  -8   2  -3     1380.14     1213.87     75.35 o
  -6   2  -3     3196.52     3103.18    172.48 o
  -4   2  -3     5523.37     5732.91    293.67 o
  -2   2  -3     9472.72     9207.60    734.35 o
 -11   3  -3      209.84      170.17     27.68 o
  -9   3  -3      857.24      776.72     50.84 o
  -7   3  -3     1970.18     1999.91    114.38 o
  -5   3  -3     2181.31     2066.49    114.83 o
  -3   3  -3     2699.28     2835.19    158.41 o
  -1   3  -3     7052.14     7353.87    413.96 o
   1   3  -3     4883.10     4822.05    363.32 o
   3   3  -3     4925.15     4771.98    387.72 o
 -12   4  -3        6.88      -24.04     24.04 o
 -10   4  -3       42.24       26.96     19.97 o
  -8   4  -3       43.20       50.52     17.33 o
  -6   4  -3      611.46      561.41     44.29 o
  -4   4  -3      330.94      332.22     18.09 o
   0   4  -3      621.49      681.77     46.30 o
   2   4  -3      736.80      819.08     64.19 o
   4   4  -3      307.86      313.25     25.68 o
 -11   5  -3       60.24       59.99     23.55 o
  -9   5  -3      150.97      115.56     19.97 o
  -7   5  -3      791.17      721.08     54.01 o
  -5   5  -3      859.19      748.17     37.40 o
  -3   5  -3      509.67      443.11     28.10 o
  -1   5  -3     4121.81     4610.22    401.84 o
   1   5  -3     1533.72     1561.13    119.40 o
   3   5  -3      578.63      513.53     44.93 o
 -12   6  -3       48.35       52.64     41.08 o
 -10   6  -3      423.00      428.92     41.08 o
  -8   6  -3     1105.50      988.77     58.55 o
  -6   6  -3     2765.78     2972.48    277.31 o
  -4   6  -3     2439.75     2301.01    104.59 o
  -2   6  -3     7381.42     7714.51    638.06 o
   0   6  -3    13266.20    14260.74   1034.76 o
   2   6  -3     4767.56     4805.36    359.47 o
   4   6  -3     2681.43     2645.97    204.13 o
 -11   7  -3      143.62      150.21     41.08 o
  -9   7  -3      464.35      495.56     48.79 o
  -7   7  -3       46.31       56.96      9.27 o
  -5   7  -3     2544.41     2537.02    186.80 o
  -3   7  -3     3993.50     4318.57    311.93 o
  -1   7  -3     9944.92    10321.96    860.16 o
   1   7  -3     2785.69     2775.63    231.09 o
   3   7  -3     3660.54     3666.61    288.86 o
 -10   8  -3      111.29      143.79     35.95 o
  -8   8  -3      245.44      272.17     32.10 o
  -6   8  -3     1917.41     1931.12    148.92 o
  -4   8  -3     2023.21     1965.96    111.89 o
  -2   8  -3      523.28      529.36     25.80 o
   0   8  -3     2118.85     2265.95    161.76 o
   4   8  -3      362.66      345.35     41.08 o
 -11   9  -3       33.85       20.54     38.51 o
  -9   9  -3       68.10       88.58     28.24 o
  -7   9  -3      362.30      358.80     23.74 o
  -5   9  -3      377.91      390.26     29.24 o
  -3   9  -3      554.87      491.90     33.24 o
   1   9  -3     1152.63     1184.19     55.48 o
   3   9  -3      613.07      632.56     29.06 o
   5   9  -3      558.49      553.33     42.37 o
 -10  10  -3      304.86      422.38     50.07 o
  -8  10  -3      412.46      374.88     43.65 o
  -6  10  -3     1077.57     1062.98     59.06 o
  -4  10  -3     1496.02     1509.93     87.93 o
  -2  10  -3     2862.70     2999.30    118.30 o
   0  10  -3     1397.76     1392.30     75.60 o
   2  10  -3     1268.52     1323.87     72.06 o
   4  10  -3     1004.02      968.00     89.87 o
  -9  11  -3      436.51      477.58     51.35 o
  -7  11  -3      771.59      841.97     49.71 o
  -5  11  -3     1177.69     1229.72     69.74 o
  -3  11  -3     1459.54     1465.55     82.48 o
  -1  11  -3     2724.07     2695.66    121.91 o
   1  11  -3     1635.57     1635.88     75.51 o
   3  11  -3      611.12      632.39     34.26 o
 -10  12  -3      123.52      125.81     38.51 o
  -8  12  -3      155.08      175.88     30.81 o
  -6  12  -3      467.01      486.69     29.92 o
  -4  12  -3      457.71      524.13     37.87 o
  -2  12  -3     1104.92     1131.05     70.24 o
   0  12  -3      877.72      866.67     55.29 o
   2  12  -3     2953.70     2925.69    163.28 o
   4  12  -3     1864.20     1932.58    101.07 o
  -9  13  -3       19.80       33.38     32.10 o
  -7  13  -3      106.05      154.06     28.24 o
  -5  13  -3      391.97      365.68     24.36 o
  -3  13  -3      270.68      249.98     17.55 o
  -1  13  -3        0.42        3.05      6.61 o
   1  13  -3      185.97      184.73     14.05 o
   3  13  -3        6.92        4.49     12.84 o
  -8  14  -3      186.44      187.44     34.66 o
  -6  14  -3      341.24      377.44     38.51 o
  -4  14  -3      475.06      448.12     28.67 o
  -2  14  -3     1200.35     1207.32     64.79 o
   0  14  -3      474.87      468.69     26.14 o
   2  14  -3       25.76       38.37      8.31 o
   4  14  -3        0.05        0.90     14.12 o
  -7  15  -3      260.72      353.05     37.23 o
  -5  15  -3      617.69      670.16     62.91 o
  -3  15  -3      984.80     1038.52     60.24 o
  -1  15  -3     1282.66     1299.34     72.47 o
   1  15  -3     1078.02     1033.22     56.60 o
   3  15  -3     1181.95     1209.36     92.44 o
  -8  16  -3       46.64       53.92     32.10 o
  -6  16  -3      179.51      237.51     34.66 o
  -4  16  -3      450.59      430.08     43.65 o
  -2  16  -3      580.62      590.41     33.26 o
   0  16  -3      398.80      389.38     25.22 o
   2  16  -3      106.41      111.69     15.41 o
  -7  17  -3       53.18      110.41     34.66 o
  -5  17  -3       95.42      138.65     28.24 o
  -3  17  -3       37.23       51.35     20.54 o
  -1  17  -3       26.05       28.24     11.55 o
  -6  18  -3       80.83       97.57     30.81 o
 -12   0  -2      144.36      148.92     39.80 o
 -10   0  -2      443.47      484.14     50.71 o
  -8   0  -2      994.84      902.34     52.44 o
  -6   0  -2     2380.24     2317.62     87.83 o
  -4   0  -2     5618.40     5627.44    261.57 o
  -2   0  -2     8266.98     9368.08    745.90 o
   0   0  -2    35914.95    39466.09   3142.81 o
   2   0  -2   146156.19   126264.27  10135.80 o
   6   0  -2     2993.40     2720.65    154.33 o
 -13   1  -2       38.30        2.16     25.77 o
 -11   1  -2        8.17      -20.88     20.88 o
  -9   1  -2      409.22      397.55     20.92 o
  -7   1  -2     1884.57     1915.36     55.84 o
  -5   1  -2     2887.12     2978.15     86.68 o
  -3   1  -2     7286.14     7174.21    402.16 o
  -1   1  -2     8490.10     9898.30    788.27 o
   1   1  -2     8234.39     8418.26    483.86 o
   5   1  -2     1908.72     1683.87     94.41 o
   7   1  -2      861.74      751.77     25.95 o
   9   1  -2      334.79      269.60     26.96 o
 -12   2  -2       23.20      -18.70     28.24 o
 -10   2  -2       61.76       61.68      9.90 o
  -8   2  -2      243.55      249.49     13.83 o
  -6   2  -2       77.26       74.52      3.95 o
  -4   2  -2     2979.56     3258.29    116.41 o
  -2   2  -2     1469.41     1455.54    178.45 o
   0   2  -2      580.37      647.05     52.64 o
   2   2  -2    22942.27    22882.91   1771.68 o
   6   2  -2       27.74       25.34      2.96 o
   8   2  -2      351.50      333.79     28.24 o
 -11   3  -2      228.45      213.10     18.82 o
  -9   3  -2      153.74      156.86     11.49 o
  -7   3  -2     1448.60     1394.53     43.64 o
  -5   3  -2      959.38      960.79     31.89 o
  -3   3  -2     2828.87     2588.74    121.16 o
   1   3  -2    10281.34    10060.06    762.59 o
   3   3  -2     5515.61     5176.39    399.27 o
   5   3  -2      499.62      458.67     24.70 o
   7   3  -2      292.07      279.86     17.68 o
   9   3  -2      117.00      118.11     14.12 o
 -12   4  -2      109.81      105.59     26.68 o
 -10   4  -2       42.24       50.55     13.49 o
  -8   4  -2     2591.51     2547.44    109.48 o
  -6   4  -2     5027.45     4745.06    128.49 o
  -4   4  -2     6712.93     6380.91    225.28 o
  -2   4  -2    20548.99    21418.34    920.32 o
   0   4  -2     3759.84     3819.38    336.36 o
   2   4  -2     8312.26     8418.05    643.20 o
   4   4  -2     1984.79     1690.80     79.43 o
   6   4  -2     2711.17     2680.08    118.58 o
   8   4  -2      843.41      838.34     64.19 o
 -11   5  -2      258.74      263.93     20.87 o
  -9   5  -2      165.00      185.16     15.19 o
  -7   5  -2     2115.12     1941.40     64.97 o
  -5   5  -2     3405.73     3462.86    107.87 o
  -3   5  -2     6290.07     6483.47    228.15 o
  -1   5  -2     2560.69     2744.96    152.31 o
   1   5  -2     8123.45     8328.35    456.51 o
   3   5  -2     3292.27     2924.06    111.91 o
   5   5  -2     1512.63     1590.77     98.94 o
   7   5  -2      850.88      939.76     66.76 o
   9   5  -2      280.34      295.28     28.24 o
 -12   6  -2       28.72      -15.66     24.85 o
 -10   6  -2       59.09       59.64     13.62 o
  -8   6  -2      268.48      278.37     16.11 o
  -6   6  -2      361.72      343.28     22.61 o
  -4   6  -2      345.14      390.04     15.86 o
  -2   6  -2     2290.40     2496.65     93.47 o
   0   6  -2      589.80      579.70     20.50 o
   4   6  -2     1149.29     1121.55     54.35 o
   6   6  -2     1101.81     1119.45     48.17 o
   8   6  -2       37.29       46.22     10.27 o
 -11   7  -2       41.25       47.82     20.54 o
  -9   7  -2      719.38      719.69     40.37 o
  -7   7  -2     1885.34     1803.77    114.90 o
  -5   7  -2      390.05      349.68     13.80 o
  -3   7  -2      712.13      694.08     24.05 o
   5   7  -2      689.71      704.07     35.82 o
   7   7  -2      137.45      170.75     16.69 o
   9   7  -2       59.95       65.48     12.84 o
 -12   8  -2       78.12       93.72     42.37 o
 -10   8  -2      191.88      203.01     20.40 o
  -8   8  -2      240.17      252.78     20.35 o
  -6   8  -2     1535.50     1456.01     57.03 o
  -4   8  -2     2080.86     1980.29     68.92 o
  -2   8  -2     1932.48     1910.75     83.19 o
   0   8  -2     4549.18     5125.44    218.39 o
   2   8  -2     4703.08     4739.66    181.99 o
   4   8  -2      839.07      794.69     51.35 o
   6   8  -2      556.00      553.33     48.79 o
   8   8  -2      223.24      264.47     26.96 o
 -11   9  -2      243.14      336.36     50.07 o
  -9   9  -2      467.70      492.80     36.01 o
  -7   9  -2     3821.34     3752.75    205.44 o
  -5   9  -2     1567.00     1525.54     62.63 o
  -3   9  -2     4549.45     4776.31    183.59 o
  -1   9  -2     4866.75     4871.57    200.91 o
   1   9  -2     6113.81     6465.41    252.05 o
   3   9  -2     4949.53     5017.32    183.75 o
   5   9  -2     1404.22     1352.70     83.97 o
   7   9  -2      649.07      707.39     57.77 o
   9   9  -2      179.77      206.70     21.83 o
 -10  10  -2      119.53      156.65     19.82 o
  -8  10  -2      251.80      303.56     23.39 o
  -6  10  -2      989.92      976.75     49.32 o
  -4  10  -2      623.50      692.25     32.03 o
  -2  10  -2     1950.19     2110.63     89.83 o
   0  10  -2      554.39      573.83     24.66 o
   2  10  -2      790.66      836.62     38.24 o
   4  10  -2      193.37      153.19     17.97 o
   6  10  -2      294.12      322.24     28.24 o
   8  10  -2       92.88      102.71     14.12 o
 -11  11  -2       38.90       50.07     39.80 o
  -9  11  -2       49.28       34.46     16.69 o
  -7  11  -2        7.19       -0.49     10.89 o
  -5  11  -2        4.93        1.55      8.31 o
  -3  11  -2      300.57      317.95     17.45 o
  -1  11  -2       95.71      115.76      7.82 o
   1  11  -2      412.42      415.76     21.96 o
   3  11  -2      800.96      809.08     34.79 o
   5  11  -2      198.88      179.74     16.69 o
   7  11  -2       54.96       73.18     12.84 o
   9  11  -2        1.50       -7.70     11.55 o
 -10  12  -2       76.07       60.34     35.95 o
  -8  12  -2      405.86      449.22     31.42 o
  -6  12  -2      696.36      655.34     38.38 o
  -4  12  -2      648.76      702.77     48.92 o
  -2  12  -2     2202.61     2351.71    100.44 o
   0  12  -2     1395.91     1468.76     68.36 o
   2  12  -2     6103.24     6512.30    286.11 o
   4  12  -2      996.87     1017.86     52.56 o
   6  12  -2      482.33      516.10     43.65 o
   8  12  -2      104.21      120.68     15.41 o
  -9  13  -2      145.22      143.20     20.18 o
  -7  13  -2      590.50      568.97     38.75 o
  -5  13  -2      611.20      646.79     36.56 o
  -3  13  -2     2243.12     2271.83    125.61 o
  -1  13  -2      696.80      700.14     36.20 o
   1  13  -2     3249.23     3444.23    164.65 o
   5  13  -2      447.05      469.88     39.80 o
   7  13  -2      500.23      537.92     43.65 o
  -8  14  -2      256.10      326.70     34.02 o
  -6  14  -2      667.22      662.49     41.12 o
  -4  14  -2      256.21      300.71     25.68 o
  -2  14  -2     1070.61     1000.46     54.38 o
   0  14  -2       53.65       58.39      8.94 o
   2  14  -2      965.94      958.37     53.96 o
   4  14  -2      234.01      237.51     24.39 o
   6  14  -2      459.04      476.30     41.08 o
   8  14  -2        7.73       -3.85     11.55 o
  -9  15  -2       63.60       73.18     33.38 o
  -7  15  -2       65.44       66.92     23.75 o
  -5  15  -2       52.52       38.42     11.86 o
  -3  15  -2      300.43      291.59     20.82 o
  -1  15  -2      156.70      150.72     12.61 o
   1  15  -2      389.94      358.19     32.10 o
   3  15  -2      192.69      186.15     16.69 o
   5  15  -2       67.13       55.20     12.84 o
   7  15  -2       59.96       66.76     14.12 o
  -8  16  -2      196.97      202.15     24.39 o
  -6  16  -2      236.94      228.53     20.97 o
  -4  16  -2      344.42      348.85     35.95 o
  -2  16  -2      304.26      288.86     29.53 o
   0  16  -2      490.92      494.27     44.93 o
   2  16  -2      114.91      106.56     14.12 o
   4  16  -2      202.83      238.79     21.83 o
   6  16  -2      101.03      116.83     15.41 o
  -7  17  -2      382.01      453.11     31.62 o
  -5  17  -2      309.91      290.14     30.81 o
  -3  17  -2      794.05      761.31     66.76 o
  -1  17  -2      413.06      401.84     34.66 o
   1  17  -2      499.35      501.98     43.65 o
   3  17  -2      478.38      499.41     42.37 o
   5  17  -2       95.84       82.16     15.41 o
  -6  18  -2      162.44      148.92     23.11 o
  -4  18  -2      217.89      241.36     25.68 o
  -2  18  -2      794.52      757.46     59.06 o
   0  18  -2      422.20      441.64     38.51 o
   2  18  -2      473.15      403.12     38.51 o
   4  18  -2      201.35      209.26     21.83 o
  -5  19  -2        5.77       -5.14     15.41 o
  -3  19  -2       50.43       24.39     15.41 o
  -1  19  -2       29.53       15.41     12.84 o
   1  19  -2       61.43       43.65     12.84 o
   3  19  -2       41.92       30.81     12.84 o
  -4  20  -2       14.49      -10.27     15.41 o
  -2  20  -2       32.80       21.83     15.41 o
   0  20  -2       28.79       19.26     14.12 o
   2  20  -2      117.69      139.94     17.97 o
  -1  21  -2      118.13      106.56     17.97 o
 -13   1  -1       31.35      -18.16     24.46 o
 -11   1  -1      136.20      151.39     17.60 o
  -9   1  -1      438.34      403.63     23.65 o
  -7   1  -1     1524.03     1465.08     48.99 o
  -5   1  -1     3158.02     3116.11     86.71 o
  -3   1  -1     8079.07     7957.78    209.41 o
   1   1  -1     2853.36     2694.75    227.24 o
   3   1  -1     2884.25     2469.49     85.68 o
   5   1  -1     1250.15     1239.94     44.44 o
   7   1  -1     1208.16     1225.41     44.13 o
   9   1  -1      276.59      288.86     24.39 o
  11   1  -1       40.80       46.22     10.89 o
 -12   2  -1      184.54      202.70     24.09 o
 -10   2  -1      505.85      510.99     37.06 o
  -8   2  -1     1271.50     1237.38     40.13 o
  -6   2  -1     3156.86     3079.64     81.44 o
  -4   2  -1     8081.39     7590.33    223.68 o
  -2   2  -1     9172.76     9737.86    271.23 o
   4   2  -1     5470.28     5808.12    202.54 o
   6   2  -1     3155.18     3021.98     92.76 o
   8   2  -1      789.27      811.59     48.11 o
  10   2  -1      270.86      326.10     22.70 o
 -13   3  -1       29.39       45.30     25.81 o
 -11   3  -1      261.30      274.04     35.93 o
  -9   3  -1     1018.92     1023.10     44.44 o
  -7   3  -1      718.94      696.00     25.09 o
  -5   3  -1     4265.88     4135.62    125.95 o
  -3   3  -1     9462.21     9337.52    278.30 o
  -1   3  -1    16768.03    17065.03    680.67 o
   1   3  -1    32148.49    31266.02   1207.09 o
   3   3  -1     7171.63     6874.09    212.42 o
   5   3  -1     6740.40     6673.49    208.93 o
   7   3  -1     1231.77     1284.47     46.54 o
   9   3  -1      284.13      332.64     22.70 o
  11   3  -1      339.53      383.87     24.51 o
 -12   4  -1       12.08        1.06     24.87 o
 -10   4  -1       30.41       20.62      9.96 o
  -8   4  -1      527.44      546.03     20.91 o
  -6   4  -1      507.27      496.33     16.57 o
  -4   4  -1      446.99      461.53     21.53 o
  -2   4  -1      313.78      318.93      9.59 o
   0   4  -1      905.59      944.81     35.92 o
   2   4  -1     1160.43     1136.25     42.49 o
   4   4  -1      616.02      666.91     19.12 o
   6   4  -1      174.39      180.23      7.85 o
   8   4  -1      142.07      143.43      9.37 o
  10   4  -1      207.76      223.56     17.97 o
 -11   5  -1       30.69       21.02     17.00 o
  -9   5  -1      387.14      381.89     20.42 o
  -7   5  -1      404.42      392.31     17.84 o
  -5   5  -1     1228.61     1116.40     34.53 o
  -3   5  -1     3871.66     4257.92    143.10 o
  -1   5  -1     6058.92     6642.52    243.48 o
   1   5  -1     6098.51     6168.78    238.11 o
   3   5  -1     2196.87     2219.66     69.78 o
   5   5  -1     2754.89     2738.11     80.27 o
   7   5  -1      270.46      266.74     12.17 o
   9   5  -1      149.22      144.90     12.23 o
  11   5  -1      137.16      128.38     17.97 o
 -12   6  -1      151.25      166.77     22.12 o
 -10   6  -1      507.17      536.10     24.87 o
  -8   6  -1     1159.08     1202.22     50.88 o
  -6   6  -1     1835.69     1807.81     60.17 o
  -4   6  -1     5808.54     5678.77    172.99 o
  -2   6  -1    22579.49    24538.43    689.43 o
   0   6  -1     8220.12     8489.41    253.68 o
   2   6  -1     7643.56     7698.38    221.21 o
   4   6  -1     9554.81     9741.29    305.18 o
   6   6  -1     1906.72     1878.81     61.20 o
   8   6  -1      529.56      512.89     31.77 o
  10   6  -1      209.37      206.77     16.69 o
 -11   7  -1      184.66      193.10     19.14 o
  -9   7  -1      136.29      169.89     12.81 o
  -7   7  -1     1698.23     1756.64     69.35 o
  -5   7  -1     1608.37     1618.84     53.21 o
  -3   7  -1     9622.82    10047.92    303.05 o
  -1   7  -1     4699.14     4872.52    139.58 o
   1   7  -1     5667.20     6100.16    173.96 o
   3   7  -1     2793.46     2719.11     84.67 o
   5   7  -1     2979.85     2947.21     93.81 o
   7   7  -1      630.41      691.64     31.37 o
   9   7  -1      314.07      358.41     22.70 o
  11   7  -1      109.61      106.56     17.97 o
 -12   8  -1       16.48       15.54     29.53 o
 -10   8  -1       79.95       93.67     15.92 o
  -8   8  -1      655.58      628.20     38.67 o
  -6   8  -1     1024.26     1072.50     39.41 o
  -4   8  -1      620.23      669.74     24.51 o
  -2   8  -1     2367.52     2750.14     77.15 o
   0   8  -1      497.67      487.33     17.09 o
   2   8  -1      278.13      259.51      9.55 o
   4   8  -1     2477.16     2578.22    119.58 o
   6   8  -1      365.13      354.15     18.50 o
   8   8  -1      374.50      372.18     24.04 o
  10   8  -1      276.23      264.47     23.11 o
 -11   9  -1       22.85       -0.06     18.66 o
  -9   9  -1      154.06      163.71     13.85 o
  -7   9  -1       74.22       77.75      8.15 o
  -5   9  -1      157.92      146.51      9.52 o
  -3   9  -1      286.53      274.57     11.48 o
  -1   9  -1     1188.20     1301.20     39.80 o
   1   9  -1      404.95      431.96     12.95 o
   3   9  -1     1580.79     1706.06     51.68 o
   5   9  -1       35.46       35.72      4.13 o
   7   9  -1      144.08      171.62     16.05 o
   9   9  -1      115.13      105.27     15.41 o
  11   9  -1       29.32       42.37     15.41 o
 -10  10  -1      155.91      137.08     26.32 o
  -8  10  -1      465.04      496.92     33.38 o
  -6  10  -1      839.45      822.09     43.11 o
  -4  10  -1     2668.87     2824.17    111.26 o
  -2  10  -1     1287.29     1257.79     44.74 o
   0  10  -1     3717.88     3846.70    121.26 o
   2  10  -1     2634.40     2755.72     85.03 o
   4  10  -1     1098.68     1085.32     39.38 o
   6  10  -1     1373.83     1355.89     58.56 o
   8  10  -1      231.69      272.17     24.39 o
  10  10  -1      157.03      186.15     21.83 o
 -11  11  -1      118.00      125.84     22.13 o
  -9  11  -1      315.20      393.40     48.79 o
  -7  11  -1      376.41      395.38     29.41 o
  -5  11  -1     1551.13     1485.82     71.80 o
  -3  11  -1     2918.24     2894.31    112.07 o
  -1  11  -1     3056.01     3169.90    112.67 o
   1  11  -1     1920.80     2162.10     75.27 o
   3  11  -1     2012.59     2059.80     64.96 o
   5  11  -1     1967.65     1965.54    108.94 o
   7  11  -1      508.16      487.61     29.49 o
   9  11  -1       67.63       68.04     14.12 o
  11  11  -1       76.50      114.26     17.97 o
 -10  12  -1       79.63       97.41     25.03 o
  -8  12  -1      340.04      382.58     74.46 o
  -6  12  -1      346.20      379.56     23.10 o
  -4  12  -1      574.90      582.01     32.50 o
  -2  12  -1     1233.41     1216.81     58.96 o
   0  12  -1     3660.29     4033.37    155.54 o
   2  12  -1     3850.33     4000.29    132.78 o
   4  12  -1      522.75      463.61     19.99 o
   6  12  -1      136.35      140.93     10.89 o
   8  12  -1       88.63      106.56     15.41 o
  10  12  -1       68.35       48.79     15.41 o
  -9  13  -1       59.75       80.92     22.47 o
  -7  13  -1      418.23      391.47     27.97 o
  -5  13  -1      504.66      490.28     25.06 o
  -3  13  -1       13.39       12.22      5.98 o
  -1  13  -1       13.64        7.14      5.40 o
   1  13  -1       26.22       28.66      5.40 o
   3  13  -1      109.74      106.44      7.88 o
   5  13  -1       22.50       26.39     14.12 o
   7  13  -1      187.83      190.01     20.54 o
   9  13  -1      128.16      146.36     19.26 o
 -10  14  -1       54.73       48.79     23.11 o
  -8  14  -1      210.91      250.09     46.86 o
  -6  14  -1      402.97      400.30     26.49 o
  -4  14  -1      960.08      979.98     43.65 o
  -2  14  -1     1018.56     1047.04     43.43 o
   0  14  -1       26.23       26.47     10.27 o
   2  14  -1        2.88        1.28     10.27 o
   4  14  -1      331.66      311.97     30.81 o
   6  14  -1      352.82      320.96     33.38 o
   8  14  -1      122.23      134.80     19.26 o
  10  14  -1       23.26       20.54     15.41 o
  -9  15  -1      131.56      144.22     27.60 o
  -7  15  -1      369.49      351.17     27.19 o
  -5  15  -1      520.86      532.02     35.64 o
  -3  15  -1     1344.42     1354.27     60.45 o
  -1  15  -1     1634.73     1582.96    111.69 o
   1  15  -1     2036.24     2121.28    170.11 o
   3  15  -1     1154.45     1096.39     88.58 o
   5  15  -1      536.11      550.76     46.22 o
   7  15  -1      252.13      285.01     26.96 o
   9  15  -1       94.60      110.41     17.97 o
  -8  16  -1       56.16       39.04     17.27 o
  -6  16  -1      261.22      292.19     28.24 o
  -4  16  -1      815.26      788.27     62.91 o
  -2  16  -1      361.54      322.24     32.10 o
   0  16  -1      472.73      433.93     42.37 o
   2  16  -1      245.98      247.78     24.39 o
   4  16  -1      392.12      387.72     35.95 o
   6  16  -1      477.93      494.27     42.37 o
   8  16  -1      108.09      133.52     19.26 o
  -7  17  -1       39.75       23.11     19.26 o
  -5  17  -1       50.76       56.49     17.97 o
  -3  17  -1       78.57       62.91     15.41 o
  -1  17  -1       38.18       17.97     12.84 o
   1  17  -1       63.40       62.91     14.12 o
   3  17  -1       86.14       92.44     15.41 o
   5  17  -1      118.40      123.25     17.97 o
   7  17  -1       40.34       28.24     14.12 o
  -6  18  -1       58.05       50.07     19.26 o
  -4  18  -1       72.87       92.44     19.26 o
  -2  18  -1      172.39      163.05     20.54 o
   0  18  -1      355.62      354.34     33.38 o
   2  18  -1      195.27      182.30     20.54 o
   4  18  -1      179.32      147.64     19.26 o
   6  18  -1       87.50       80.88     15.41 o
  -5  19  -1      134.95      103.99     20.54 o
  -3  19  -1      486.56      460.89     44.93 o
  -1  19  -1      198.14      164.33     20.54 o
   1  19  -1      121.57       97.57     16.69 o
   3  19  -1      151.01      160.48     20.54 o
   5  19  -1      289.91      351.77     33.38 o
  -4  20  -1       66.57       47.50     19.26 o
  -2  20  -1      288.26      272.17     28.24 o
   0  20  -1      106.49       92.44     17.97 o
   2  20  -1      152.85      143.79     19.26 o
   4  20  -1      108.00       97.57     17.97 o
  -1  21  -1       25.41        7.70     15.41 o
   1  21  -1       24.99        7.70     15.41 o
 -12   0   0       66.56       98.74     44.93 o
 -10   0   0      515.20      537.54     37.09 o
  -8   0   0     1106.06     1140.85     52.70 o
  -6   0   0     3063.49     2995.17    264.47 o
  -4   0   0    14895.96    13657.80    604.15 o
  -2   0   0    31637.52    28162.64   1318.92 o
   2   0   0    36639.68    32367.97   1586.38 o
   4   0   0    14241.57    13708.27    596.37 o
   6   0   0     4209.10     3758.04    188.35 o
   8   0   0      983.10     1086.58     62.18 o
  10   0   0      493.70      536.64     46.22 o
  12   0   0       64.84       77.03     19.26 o
 -13   1   0        2.34       22.49     17.97 o
 -11   1   0       72.85       91.78     16.49 o
  -9   1   0      498.20      519.20     19.14 o
  -7   1   0     1664.43     1633.35     56.48 o
  -5   1   0     3385.78     3042.56     99.98 o
  -3   1   0     7111.49     6791.34    213.42 o
  -1   1   0     6306.21     6421.02    318.94 o
   1   1   0     8311.21     7838.78    246.52 o
   3   1   0     7049.22     6861.51    230.78 o
   5   1   0     3686.56     3325.86     98.53 o
   7   1   0     1187.69     1221.18     54.07 o
   9   1   0      470.97      502.29     21.50 o
  11   1   0       84.22       98.22     12.71 o
  13   1   0        2.86       11.55     12.71 o
 -12   2   0       18.93       22.86     31.32 o
 -10   2   0       52.00       30.20     16.12 o
  -8   2   0        6.36       -1.90      4.95 o
  -6   2   0      562.90      585.46     18.96 o
  -4   2   0      143.18      135.48      5.62 o
  -2   2   0      501.24      571.81     16.83 o
   0   2   0    11673.91    13159.58    406.07 o
   2   2   0      526.99      567.15     17.82 o
   4   2   0      144.79      132.20      6.93 o
   6   2   0      607.70      625.58     19.65 o
   8   2   0       11.80       17.28      5.00 o
  10   2   0       47.71       46.91      9.99 o
  12   2   0       21.99       42.37     11.80 o
 -13   3   0       60.62       68.52     18.90 o
 -11   3   0       27.95       23.13     18.17 o
  -9   3   0      594.38      605.91     23.82 o
  -7   3   0      471.39      474.53     19.00 o
  -5   3   0     1007.73      892.20     27.31 o
  -3   3   0     2648.36     2658.79     72.71 o
  -1   3   0    12816.25    12992.73    368.15 o
   1   3   0    12418.83    12644.45    394.80 o
   3   3   0     2135.89     2237.25     94.68 o
   5   3   0     1071.96      949.17     33.08 o
   7   3   0      450.22      469.56     19.57 o
   9   3   0      556.28      563.36     28.41 o
  11   3   0       28.04       41.70     11.32 o
  13   3   0       56.48       71.89     19.26 o
 -12   4   0       36.10       43.46     12.45 o
 -10   4   0      402.53      416.02     28.12 o
  -8   4   0     1752.93     1761.32     62.67 o
  -6   4   0     2692.18     2628.84     88.28 o
  -4   4   0     7441.36     7198.32    204.64 o
  -2   4   0     3185.65     3052.92     92.93 o
   0   4   0     1900.18     2026.45     68.78 o
   2   4   0     3458.45     3390.79     99.05 o
   4   4   0     7073.64     6933.82    218.19 o
   6   4   0     2507.47     2408.03     96.44 o
   8   4   0     1736.10     1752.61     67.88 o
  10   4   0      563.89      540.02     30.40 o
  12   4   0       12.29       24.29     17.97 o
 -11   5   0       10.87       14.18     11.16 o
  -9   5   0      667.11      676.11     31.43 o
  -7   5   0     1195.26     1218.07     44.43 o
  -5   5   0     3931.08     3953.16    117.92 o
  -3   5   0     2434.74     2464.68     66.75 o
  -1   5   0     9927.63    10657.82    319.39 o
   1   5   0    10717.89    11566.99    319.39 o
   3   5   0     2005.51     2121.14     71.10 o
   5   5   0     4133.04     4171.46    125.52 o
   7   5   0     1260.20     1243.23     47.82 o
   9   5   0      719.85      722.67     33.60 o
  11   5   0       23.98       36.75     10.78 o
  13   5   0       34.90       41.08     17.97 o
 -12   6   0       16.91       20.66     12.20 o
 -10   6   0      135.14      124.79     16.53 o
  -8   6   0      192.76      189.85      9.91 o
  -6   6   0      308.01      326.33     14.91 o
  -4   6   0     4323.02     4484.11    139.58 o
  -2   6   0      902.44      926.75     25.21 o
   0   6   0     2318.14     2967.47     85.49 o
   2   6   0      783.37      795.09     25.08 o
   4   6   0     4258.19     4475.78    138.53 o
   6   6   0      412.04      403.23     15.72 o
   8   6   0      174.87      177.12     11.79 o
  10   6   0      172.05      188.63     26.32 o
  12   6   0       10.09       23.11     15.41 o
 -11   7   0      244.94      269.51     17.61 o
  -9   7   0      753.28      733.64     48.55 o
  -7   7   0      160.36      156.57      7.88 o
  -5   7   0      752.35      737.11     28.81 o
  -3   7   0     1167.57     1157.71     30.61 o
  -1   7   0       89.48      206.70     20.54 o
   1   7   0      220.06      232.35      7.48 o
   3   7   0      837.32      874.60     35.59 o
   5   7   0      719.97      696.00     28.23 o
   7   7   0      128.51      103.40      7.16 o
   9   7   0      727.34      673.64     40.85 o
  11   7   0      260.14      269.75     19.50 o
 -12   8   0       25.93       21.97     13.71 o
 -10   8   0      121.67      134.42     19.28 o
  -8   8   0      733.72      745.35     41.53 o
  -6   8   0     1275.53     1206.79     43.78 o
  -4   8   0     2416.29     2303.84     68.14 o
  -2   8   0     3158.96     3424.70    119.91 o
   0   8   0    12751.59    14145.32    406.67 o
   2   8   0     4243.33     4413.60    147.07 o
   4   8   0     2416.35     2372.90     79.69 o
   6   8   0     1314.01     1258.13     47.82 o
   8   8   0      635.22      676.70     33.35 o
  10   8   0      139.27      172.95     14.44 o
  12   8   0       29.17       35.95     15.41 o
 -11   9   0       94.44       98.67     20.80 o
  -9   9   0     1303.02     1316.76     81.60 o
  -7   9   0     1100.11     1129.78     38.83 o
  -5   9   0     2057.44     2127.61     74.54 o
  -3   9   0     4583.28     4699.27    130.96 o
  -1   9   0     7028.84     7540.46    220.72 o
   1   9   0     7209.10     7798.20    220.72 o
   3   9   0     4001.04     4260.17    153.17 o
   5   9   0     2032.54     2138.28     81.68 o
   7   9   0      869.56      909.01     59.46 o
   9   9   0     1341.48     1279.05     72.17 o
  11   9   0      112.91      115.54     17.97 o
 -10  10   0       84.39      116.54     19.23 o
  -8  10   0      538.46      515.19     32.68 o
  -6  10   0      383.49      407.88     15.85 o
  -4  10   0      683.69      720.70     32.66 o
  -2  10   0      440.33      455.09     17.31 o
   0  10   0      342.18      391.10     12.33 o
   2  10   0      483.99      487.56     15.80 o
   4  10   0      673.02      669.50     27.76 o
   6  10   0      301.92      311.35     19.24 o
   8  10   0      430.58      392.41     27.68 o
  10  10   0       62.80       71.16     12.23 o
 -11  11   0        8.28      -10.91     23.11 o
  -9  11   0        8.32       -9.96     15.91 o
  -7  11   0       15.21       21.40     12.03 o
  -5  11   0       63.98       60.17      6.02 o
  -3  11   0      191.23      199.45      8.94 o
  -1  11   0      370.76      377.09     15.60 o
   1  11   0      429.86      451.18     15.72 o
   3  11   0      230.58      218.37     13.93 o
   5  11   0       72.99       65.71      7.14 o
   7  11   0        7.94        2.06      8.05 o
   9  11   0       11.53        3.27      9.86 o
  11  11   0        4.85        3.85     15.41 o
 -10  12   0       76.96       92.15     20.18 o
  -8  12   0      292.93      311.15     23.14 o
  -6  12   0      141.08      150.06     29.53 o
  -4  12   0     1120.71     1091.65     43.27 o
  -2  12   0     1469.74     1537.29     61.57 o
   0  12   0     6267.18     6764.78    231.35 o
   2  12   0     1554.76     1640.24     60.98 o
   4  12   0     1112.45     1079.90     60.82 o
   6  12   0      216.67      215.29     12.34 o
   8  12   0      272.16      220.76     17.68 o
  10  12   0       81.95      106.56     17.97 o
  -9  13   0      248.13      273.54     39.16 o
  -7  13   0      253.20      264.64     44.93 o
  -5  13   0     1888.13     1872.58    108.83 o
  -3  13   0      831.52      831.53     35.27 o
  -1  13   0     3708.96     3917.45    165.32 o
   1  13   0     4541.09     4711.14    163.84 o
   3  13   0      645.05      656.65     34.84 o
   5  13   0     1993.50     1958.52     86.47 o
   7  13   0      195.82      204.31     17.33 o
   9  13   0      239.89      210.55     24.39 o
 -10  14   0       95.02      132.17     22.09 o
  -8  14   0      302.06      311.04     24.98 o
  -6  14   0      128.09      140.73     19.26 o
  -4  14   0     1301.55     1301.91     71.65 o
  -2  14   0      204.01      164.33     14.12 o
   0  14   0     1987.31     2153.45     95.61 o
   2  14   0      102.76       97.25      8.63 o
   4  14   0     1210.64     1226.07     56.89 o
   6  14   0      202.11      206.76     26.96 o
   8  14   0      297.88      264.47     28.24 o
  10  14   0      114.99      129.67     20.54 o
  -9  15   0       28.30       51.38     18.75 o
  -7  15   0       80.03      102.49     15.71 o
  -5  15   0       71.40       60.29     12.61 o
  -3  15   0      122.23      106.56     16.69 o
  -1  15   0      136.99      112.98     16.69 o
   1  15   0      159.49      141.74     11.70 o
   3  15   0      105.74      109.03     11.32 o
   5  15   0       95.78       88.00     10.78 o
   7  15   0       69.61       62.91     15.41 o
   9  15   0       25.10       37.23     15.41 o
  -8  16   0      104.51       81.02     27.60 o
  -6  16   0      271.15      249.06     29.53 o
  -4  16   0      331.58      353.05     33.38 o
  -2  16   0      470.46      441.64     43.65 o
   0  16   0      338.69      328.66     32.10 o
   2  16   0      523.36      527.94     30.83 o
   4  16   0      320.54      308.41     22.64 o
   6  16   0      273.77      315.82     29.53 o
   8  16   0      117.41       96.29     17.97 o
  -7  17   0      173.90      178.45     25.68 o
  -5  17   0      261.28      232.37     28.24 o
  -3  17   0      361.93      314.54     33.38 o
  -1  17   0      525.03      575.15     44.93 o
   1  17   0      484.42      475.02     44.93 o
   3  17   0      340.91      344.07     23.55 o
   5  17   0      293.52      272.17     28.24 o
   7  17   0      162.90      165.61     21.83 o
  -6  18   0       76.58       56.49     20.54 o
  -4  18   0      534.63      503.26     46.22 o
  -2  18   0      354.08      378.73     37.23 o
   0  18   0      544.12      491.71     43.65 o
   2  18   0      374.53      391.57     35.95 o
   4  18   0      522.92      517.38     44.93 o
   6  18   0       97.94       95.00     17.97 o
  -5  19   0       80.51       80.88     21.83 o
  -3  19   0       59.36       47.50     16.69 o
  -1  19   0      111.57       74.46     16.69 o
   1  19   0      123.89       92.44     16.69 o
   3  19   0       53.86       68.04     15.41 o
   5  19   0      114.63      120.68     17.97 o
  -4  20   0       33.74       11.55     17.97 o
  -2  20   0       29.85       35.95     16.69 o
   0  20   0      114.84      100.14     17.97 o
   2  20   0       45.63       37.23     15.41 o
   4  20   0       52.42       44.93     16.69 o
  -1  21   0      432.58      424.95     43.65 o
   1  21   0      499.85      512.25     44.93 o
 -13   1   1       19.07       19.58     17.97 o
 -11   1   1       32.31       39.47     15.01 o
  -9   1   1      198.17      201.24     15.01 o
  -7   1   1     1108.14     1034.22     45.73 o
  -5   1   1     1427.71     1360.06     41.51 o
  -3   1   1     2313.12     2110.99     70.84 o
  -1   1   1     3184.36     3008.00    227.24 o
   1   1   1     1568.57     1637.80     71.64 o
   3   1   1     7597.98     7455.66    238.71 o
   5   1   1     3351.32     3280.37     98.53 o
   7   1   1     1626.40     1591.19     58.57 o
   9   1   1      505.44      527.42     23.53 o
  11   1   1      124.75      135.10     14.05 o
  13   1   1       34.68       49.43     13.62 o
 -12   2   1      100.13      128.61     14.10 o
 -10   2   1      331.33      327.42     21.71 o
  -8   2   1      843.48      882.55     35.54 o
  -6   2   1     3150.88     2988.35     94.39 o
  -4   2   1     6132.70     6129.21    187.24 o
  -2   2   1     4643.31     4253.32    123.06 o
   0   2   1     1566.28     1525.82     66.45 o
   2   2   1     8618.73     9083.52    290.77 o
   4   2   1     8149.70     7881.63    238.54 o
   6   2   1     3013.55     2874.42     92.59 o
   8   2   1     1134.38     1187.90     47.50 o
  10   2   1      476.53      477.11     30.40 o
  12   2   1      221.91      215.84     17.68 o
 -13   3   1       58.13       83.96     24.79 o
 -11   3   1      325.26      330.87     23.61 o
  -9   3   1      320.69      342.91     17.52 o
  -7   3   1     1104.82     1103.03     48.30 o
  -5   3   1     7109.20     6906.42    211.93 o
  -3   3   1     7444.04     6912.55    215.25 o
  -1   3   1    31803.32    31733.08   1075.72 o
   1   3   1    18202.54    18319.88    549.05 o
   3   3   1     8530.96     8585.86    276.45 o
   5   3   1     4636.79     4569.04    134.25 o
   7   3   1      759.15      793.04     33.84 o
   9   3   1     1012.77     1049.46     41.24 o
  11   3   1      260.31      254.14     24.39 o
  13   3   1       36.21       51.52     13.53 o
 -12   4   1        8.22       27.26     16.86 o
 -10   4   1      232.82      232.81     17.90 o
  -8   4   1      160.49      160.37     13.06 o
  -6   4   1      230.46      229.78      8.56 o
  -4   4   1      485.66      521.93     19.42 o
  -2   4   1     1101.84     1090.66     30.21 o
   0   4   1      856.47      922.41     29.00 o
   4   4   1      346.08      385.31     13.71 o
   6   4   1      425.75      437.56     19.41 o
   8   4   1      448.68      458.98     20.85 o
  10   4   1       21.03       27.31      9.86 o
  12   4   1       18.22       21.23     11.70 o
 -11   5   1      144.15      114.83     16.42 o
  -9   5   1      138.10      125.02     10.60 o
  -7   5   1      251.90      249.69     11.64 o
  -5   5   1     2509.72     2446.87     75.40 o
  -3   5   1     2299.43     2282.06     61.34 o
  -1   5   1     6052.38     6250.76    179.02 o
   1   5   1     6683.43     7574.56    220.55 o
   3   5   1     4422.66     4876.67    140.97 o
   5   5   1     1329.36     1227.83     36.77 o
   7   5   1      518.70      487.58     18.77 o
   9   5   1      393.65      398.95     20.73 o
  11   5   1       15.34       20.54     10.78 o
 -12   6   1      154.30      166.36     19.45 o
 -10   6   1      146.02      141.67     16.80 o
  -8   6   1      563.39      555.76     25.08 o
  -6   6   1     1731.71     1687.86     62.59 o
  -4   6   1    10061.65    10029.16    286.16 o
  -2   6   1     7897.56     7684.24    221.21 o
   0   6   1     7594.71     7867.31    252.17 o
   2   6   1    20711.57    23081.35    735.18 o
   4   6   1     6172.67     6323.78    184.56 o
   6   6   1     1648.54     1607.12     65.95 o
   8   6   1     1350.83     1290.91     69.44 o
  10   6   1      410.97      436.58     53.28 o
  12   6   1      137.84      142.29     15.71 o
 -11   7   1      164.91      146.82     17.43 o
  -9   7   1      266.13      296.79     21.44 o
  -7   7   1      588.34      649.77     25.78 o
  -5   7   1     2559.28     2601.17     87.25 o
  -3   7   1     2782.70     2695.13     78.21 o
  -1   7   1     5670.64     5995.83    173.96 o
   1   7   1     3840.85     4117.18    138.62 o
   3   7   1    10203.95    10970.59    323.18 o
   5   7   1     1701.69     1760.41     64.35 o
   7   7   1     1691.42     1721.58     67.08 o
  11   7   1      146.73      161.63     16.26 o
 -12   8   1       11.06       -3.69     22.35 o
 -10   8   1      218.38      184.94     18.57 o
  -8   8   1      349.21      379.01     19.40 o
  -6   8   1      347.95      360.45     15.15 o
  -4   8   1     2652.18     2802.38     93.28 o
  -2   8   1      383.80      356.07      9.96 o
   0   8   1      557.24      572.56     15.93 o
   2   8   1     2130.39     2554.51     82.45 o
   4   8   1      621.48      667.00     23.88 o
   6   8   1     1080.66     1126.70     43.00 o
   8   8   1      854.04      823.22     35.08 o
  10   8   1       71.86       83.45     12.61 o
  12   8   1       13.76       -0.05     12.61 o
 -11   9   1       33.69       45.16     15.34 o
  -9   9   1       80.79       77.48     20.08 o
  -7   9   1      139.36      130.40     10.13 o
  -5   9   1       31.22       35.78      7.04 o
  -3   9   1     1489.67     1575.42     48.13 o
  -1   9   1      408.48      421.90     13.30 o
   1   9   1     1138.79     1221.64     39.48 o
   3   9   1      220.12      210.11      9.72 o
   5   9   1      148.38      141.40      7.66 o
   7   9   1      119.25      122.97      8.57 o
   9   9   1      139.45      122.70     13.53 o
  11   9   1       13.48       27.82     12.03 o
 -10  10   1      203.25      212.84     20.51 o
  -8  10   1      181.17      194.89     16.35 o
  -6  10   1     1253.69     1276.69     46.43 o
  -4  10   1     1229.71     1194.24     40.35 o
  -2  10   1     2598.76     2674.72     85.12 o
   0  10   1     3841.41     3946.76    112.52 o
   2  10   1     1325.25     1300.60     44.09 o
   4  10   1     2836.52     2941.27    110.24 o
   6  10   1     1006.44      989.22     42.43 o
   8  10   1      348.35      360.47     26.28 o
  10  10   1      165.59      158.41     15.35 o
 -11  11   1       72.46       49.81     20.61 o
  -9  11   1       70.27       59.28     17.81 o
  -7  11   1      483.69      491.81     22.94 o
  -5  11   1     1996.03     1998.53     69.74 o
  -3  11   1     2084.58     2066.79     65.46 o
  -1  11   1     2034.19     2227.25     75.86 o
   1  11   1     3388.36     3456.68    125.48 o
   3  11   1     2921.68     2926.95    111.20 o
   5  11   1     1648.62     1644.85     61.14 o
   7  11   1      471.54      442.84     27.19 o
   9  11   1      332.59      368.02     29.53 o
  11  11   1      124.48      133.29     15.35 o
 -10  12   1       84.18       54.43     19.23 o
  -8  12   1       72.90       77.89     32.10 o
  -6  12   1      103.89      115.88     10.67 o
  -4  12   1      371.33      343.20     15.66 o
  -2  12   1     3633.97     3716.79    132.66 o
   0  12   1     3726.93     4091.05    154.04 o
   2  12   1     1349.54     1380.28     58.31 o
   4  12   1      741.84      757.10     27.92 o
   6  12   1      345.31      355.76     24.46 o
   8  12   1      309.94      285.40     21.83 o
  10  12   1       62.71       67.37     12.61 o
  -9  13   1      140.11      145.78     26.96 o
  -7  13   1      204.36      207.95     30.81 o
  -5  13   1       41.31       45.69      8.09 o
  -3  13   1      107.36      103.34      8.31 o
  -1  13   1       29.90       36.12      5.02 o
   1  13   1       17.08       12.28      4.78 o
   3  13   1       14.19       19.08      5.07 o
   5  13   1      461.09      455.35     29.49 o
   7  13   1      395.49      363.84     25.37 o
   9  13   1       67.59       50.76     12.03 o
 -10  14   1       17.65        2.37     19.95 o
  -8  14   1      144.11      167.34     35.95 o
  -6  14   1      418.75      432.92     31.45 o
  -4  14   1      404.79      387.72     34.66 o
  -2  14   1       51.17       62.07      7.34 o
   0  14   1       15.12       13.47      5.84 o
   2  14   1      803.89      813.46     42.49 o
   4  14   1      854.63      831.56     52.19 o
   6  14   1      315.97      292.30     23.55 o
   8  14   1      217.74      193.15     17.18 o
  10  14   1       52.93       44.93     16.69 o
  -9  15   1       83.16       86.02     20.35 o
  -7  15   1      214.38      188.72     28.24 o
  -5  15   1      541.72      514.81     47.50 o
  -3  15   1     1215.21     1128.48     88.58 o
  -1  15   1     1993.47     1839.41    108.48 o
   1  15   1     1396.74     1343.81     79.43 o
   3  15   1     1279.73     1253.70     73.53 o
   5  15   1      581.54      560.02     41.08 o
   7  15   1      357.84      328.30     23.60 o
   9  15   1      101.97       89.87     19.26 o
  -8  16   1      116.09      115.54     24.39 o
  -6  16   1      477.68      469.88     46.22 o
  -4  16   1      441.37      412.11     38.51 o
  -2  16   1      198.00      178.45     23.11 o
   0  16   1      575.29      545.43     31.73 o
   2  16   1      369.03      334.08     23.14 o
   4  16   1      757.00      733.12     44.45 o
   6  16   1      258.03      270.17     19.91 o
   8  16   1       56.30       35.50     15.41 o
  -7  17   1       34.40       14.12     20.54 o
  -5  17   1      140.64      124.53     20.54 o
  -3  17   1      103.20       68.04     16.69 o
  -1  17   1       63.12       55.20     15.41 o
   1  17   1       30.70       31.59     10.18 o
   3  17   1       54.14       49.09     10.78 o
   5  17   1       65.61       74.27     12.03 o
   7  17   1       57.95       62.33     12.95 o
  -6  18   1       61.96       59.06     20.54 o
  -4  18   1      207.91      195.14     23.11 o
  -2  18   1      204.47      179.74     23.11 o
   0  18   1      343.64      339.79     24.46 o
   2  18   1      170.91      186.33     16.26 o
   4  18   1      109.40      120.05     16.05 o
   6  18   1       64.50       54.47     12.95 o
  -5  19   1      279.74      276.02     33.38 o
  -3  19   1      199.18      181.02     23.11 o
  -1  19   1      137.88      110.41     19.26 o
   1  19   1      173.35      147.70     14.79 o
   3  19   1      502.17      516.04     32.64 o
   5  19   1      124.01       92.44     17.97 o
  -4  20   1      110.57      121.96     21.83 o
  -2  20   1      153.83      129.67     21.83 o
   0  20   1      111.10       83.45     17.97 o
   2  20   1      246.59      276.07     59.06 o
   4  20   1       91.08      101.42     19.26 o
  -1  21   1       23.80        1.28     16.69 o
   1  21   1       14.30       17.97     16.69 o
 -12   0   2       74.87       75.35     19.26 o
 -10   0   2      345.29      410.82     44.93 o
  -8   0   2      114.30      112.00     10.07 o
  -6   0   2     3008.53     3042.52    129.52 o
  -4   0   2     4327.96     3841.23    170.25 o
  -2   0   2   143510.53   128382.59  10135.80 o
   4   0   2     7579.05     6750.36    444.20 o
   6   0   2     2271.64     2205.83     99.81 o
   8   0   2      877.43      846.34     48.56 o
  10   0   2      377.00      410.82     39.80 o
  12   0   2      114.81      166.90     23.11 o
 -13   1   2        7.00       26.65     13.71 o
 -11   1   2       66.65       53.59     19.50 o
  -9   1   2      461.11      455.76     41.08 o
  -7   1   2      756.04      744.24     31.14 o
  -5   1   2     1858.07     1798.44     55.82 o
  -3   1   2     2027.55     1857.26     50.45 o
  -1   1   2    10197.33     8955.97    684.28 o
   3   1   2     7691.20     7130.56    220.28 o
   7   1   2     1792.01     1840.22     72.53 o
   9   1   2      465.54      445.55     26.33 o
  11   1   2       29.97       29.64     12.20 o
  13   1   2       25.75       37.36     13.14 o
 -12   2   2       17.44       34.69     14.79 o
 -10   2   2       11.69       10.13     25.68 o
  -8   2   2      331.62      302.74     14.94 o
  -6   2   2       37.26       41.53      3.41 o
  -4   2   2      635.52      568.09     18.37 o
  -2   2   2    22759.11    22212.30    768.01 o
   2   2   2     1420.18     1426.24     62.51 o
   4   2   2     3191.72     3451.92    104.11 o
   6   2   2       83.41       79.87      3.88 o
   8   2   2      243.96      243.80     14.04 o
  10   2   2       71.61       66.87     10.89 o
  12   2   2       21.69       29.82     11.70 o
 -13   3   2        1.32       23.87     13.23 o
 -11   3   2      143.06      140.26     17.78 o
  -9   3   2      116.69      114.39     17.55 o
  -7   3   2      289.35      284.87     13.72 o
  -5   3   2      655.89      618.87     18.34 o
  -3   3   2     5305.07     4984.99    144.93 o
  -1   3   2     9704.08     9491.77    366.55 o
   1   3   2     2676.28     2851.29    124.51 o
   3   3   2     2936.55     2727.96     82.80 o
   5   3   2     1006.41     1026.90     31.44 o
   7   3   2     1309.88     1278.10     52.15 o
   9   3   2      156.71      144.45     13.14 o
  11   3   2      206.48      210.56     17.25 o
  13   3   2       26.16       47.50     13.53 o
 -12   4   2       80.42       75.59     16.11 o
 -10   4   2      248.28      247.80     26.03 o
  -8   4   2      816.18      788.61     39.84 o
  -6   4   2     2846.75     2713.25     85.39 o
  -4   4   2     1500.63     1406.79     43.19 o
  -2   4   2     8503.14     8005.58    252.80 o
   0   4   2     4553.09     4336.97    184.05 o
   2   4   2    19174.25    19932.55    630.11 o
   4   4   2     6853.48     6676.42    201.68 o
   6   4   2     4738.72     4718.77    160.63 o
   8   4   2     3061.23     3012.67    122.54 o
  10   4   2       29.44       65.12     19.90 o
  12   4   2      103.24      138.26     14.96 o
 -11   5   2      123.91      138.49     16.53 o
  -9   5   2      284.62      291.22     19.34 o
  -7   5   2      821.30      803.08     34.62 o
  -5   5   2     1902.14     1924.63     58.18 o
  -3   5   2     3238.67     2923.72     85.04 o
  -1   5   2     8425.28     8360.27    259.36 o
   1   5   2     2746.39     2792.68     85.86 o
   3   5   2     6606.40     6721.82    204.04 o
   5   5   2     3486.95     3489.85    107.35 o
   7   5   2     2232.25     2178.48     78.15 o
   9   5   2      191.89      177.84     15.41 o
  11   5   2      249.55      244.84     19.50 o
 -12   6   2       10.67       19.96     15.87 o
 -10   6   2       63.00       63.69     13.34 o
  -8   6   2       38.37       55.84     10.44 o
  -6   6   2     1080.48     1051.30     35.30 o
  -4   6   2     1324.12     1296.10     36.55 o
  -2   6   2      167.77      178.70      6.12 o
   0   6   2      500.62      477.99     16.42 o
   2   6   2     2158.88     2389.36     75.38 o
   4   6   2      411.44      453.89     14.14 o
   6   6   2      324.39      322.60     14.58 o
   8   6   2      330.24      331.14     27.52 o
  10   6   2       36.55       40.23     17.33 o
  12   6   2       23.63       37.64     12.61 o
 -11   7   2      194.94      197.32     28.65 o
  -9   7   2       83.64       90.56     12.97 o
  -7   7   2      155.00      148.12     10.05 o
  -5   7   2      873.90      858.69     26.32 o
  -3   7   2      120.35      135.57      4.96 o
  -1   7   2      185.40      186.26      7.27 o
   1   7   2      389.62      407.38     13.27 o
   3   7   2      644.60      659.54     21.57 o
   5   7   2      292.32      286.44     12.49 o
   7   7   2     1787.02     1781.09     80.04 o
   9   7   2      739.31      703.93     47.50 o
  11   7   2       49.55       57.06     12.03 o
 -12   8   2        7.47       -7.08     36.47 o
 -10   8   2      249.96      285.53     21.34 o
  -8   8   2      282.91      293.82     19.10 o
  -6   8   2      577.43      623.12     23.18 o
  -4   8   2      657.81      637.66     18.73 o
  -2   8   2     4646.39     4754.02    137.04 o
   0   8   2     5715.33     6107.03    176.35 o
   2   8   2     2322.13     2337.59     67.34 o
   4   8   2     2025.80     1965.53     67.40 o
   6   8   2     1401.50     1392.45     55.20 o
   8   8   2      282.94      245.46     18.16 o
  10   8   2      179.95      169.46     15.71 o
  12   8   2       99.47       79.64     14.19 o
 -11   9   2      256.07      238.07     21.13 o
  -9   9   2      223.80      245.79     18.32 o
  -7   9   2      644.67      712.93     36.72 o
  -5   9   2     1577.34     1626.52     54.34 o
  -3   9   2     4533.96     4654.50    139.28 o
  -1   9   2     6265.51     6645.54    189.56 o
   1   9   2     4051.34     4329.89    139.49 o
   3   9   2     4630.63     4789.90    162.35 o
   5   9   2     1242.21     1262.04     53.27 o
   7   9   2     3775.10     3661.31    163.06 o
   9   9   2      560.25      537.28     32.64 o
  11   9   2      221.15      268.80     20.82 o
 -10  10   2      152.13      171.32     17.82 o
  -8  10   2       95.34       88.62     12.73 o
  -6  10   2      296.57      304.20     15.50 o
  -4  10   2      108.67       94.01      5.72 o
  -2  10   2      753.67      822.50     26.71 o
   0  10   2      621.08      661.04     22.04 o
   2  10   2     1841.27     1934.78     68.32 o
   4  10   2      606.96      658.87     27.28 o
   6  10   2      753.05      734.24     38.04 o
   8  10   2      223.93      241.47     19.06 o
  10  10   2      105.25      129.11     20.54 o
 -11  11   2        9.62      -21.83     21.83 o
  -9  11   2        0.11      -11.46     12.46 o
  -7  11   2       54.24       51.69     12.49 o
  -5  11   2      155.71      148.81      9.60 o
  -3  11   2      735.18      694.72     26.71 o
  -1  11   2      470.57      479.16     16.98 o
   1  11   2      111.57      130.26      5.95 o
   3  11   2      291.95      312.08     14.25 o
   5  11   2       22.27       20.80      5.57 o
   7  11   2       15.00        7.91      8.31 o
   9  11   2       45.26       43.75     11.10 o
  11  11   2       54.00       20.98     16.05 o
 -10  12   2       60.88       59.06     19.44 o
  -8  12   2       65.26       63.79     21.83 o
  -6  12   2      480.63      514.73     29.07 o
  -4  12   2      837.07      851.66     37.03 o
  -2  12   2     5946.78     6356.79    244.06 o
   0  12   2     1459.05     1537.87     58.25 o
   2  12   2     2046.59     2164.28     85.84 o
   4  12   2      859.54      910.71     38.53 o
   6  12   2      609.68      544.84     45.58 o
   8  12   2      412.47      402.41     39.16 o
  10  12   2       80.46       78.69     13.26 o
  -9  13   2      145.48      129.70     19.95 o
  -7  13   2      457.35      496.97     58.41 o
  -5  13   2      595.35      506.61     51.86 o
  -3  13   2     1010.85     1045.50     42.03 o
  -1  13   2     3804.24     3932.07    162.80 o
   1  13   2      677.48      663.95     31.86 o
   3  13   2     2275.15     2237.66    100.30 o
   5  13   2      496.65      511.34     34.03 o
   7  13   2      583.45      598.65     36.28 o
   9  13   2      162.20      175.49     22.47 o
  -8  14   2        9.24       20.91     15.41 o
  -6  14   2      490.61      462.18     44.93 o
  -2  14   2      968.37      932.20     43.48 o
   0  14   2       66.23       66.26      7.45 o
   2  14   2      974.68      901.84     43.48 o
   4  14   2      375.24      396.86     19.51 o
   6  14   2      642.75      634.02     39.00 o
   8  14   2      295.12      264.72     20.82 o
  -9  15   2       15.40      -17.97     23.11 o
  -7  15   2       40.21       30.81     20.54 o
  -5  15   2       82.22       82.16     17.97 o
  -3  15   2      169.70      129.27     18.62 o
  -1  15   2      416.18      367.57     19.99 o
   1  15   2      134.71      131.22     10.00 o
   3  15   2      351.70      283.39     21.18 o
   5  15   2       37.22       33.22     10.78 o
   7  15   2       70.61       65.69     12.03 o
   9  15   2       76.80       59.34     13.26 o
  -8  16   2       58.55       47.50     23.11 o
  -6  16   2      103.43       92.44     21.83 o
  -4  16   2      191.88      166.90     24.39 o
  -2  16   2      127.36      115.83     13.48 o
   0  16   2      547.11      563.12     33.13 o
   2  16   2      326.06      315.06     21.79 o
   4  16   2      348.81      314.19     22.70 o
   6  16   2      270.53      254.76     21.18 o
   8  16   2      233.07      205.85     18.46 o
  -7  17   2      106.28      133.52     25.68 o
  -5  17   2      104.78      103.99     20.54 o
  -3  17   2      457.69      471.16     44.93 o
  -1  17   2      521.10      509.93     32.64 o
   1  17   2      361.31      355.68     25.42 o
   3  17   2      856.20      850.58     48.09 o
   5  17   2      318.21      331.13     23.60 o
   7  17   2      382.21      364.85     27.68 o
  -6  18   2      248.96      211.83     28.24 o
  -4  18   2      175.47      181.02     24.39 o
  -2  18   2      442.84      465.61     38.51 o
   0  18   2      427.52      423.77     29.41 o
   2  18   2      735.11      680.97     42.64 o
   4  18   2      260.38      270.57     26.32 o
   6  18   2      138.16      155.45     16.63 o
  -5  19   2       57.71       62.91     20.54 o
  -3  19   2       46.12       59.06     17.97 o
  -1  19   2       54.35       43.33     13.48 o
   1  19   2       33.69       54.35     12.61 o
   3  19   2       73.86       87.46     21.18 o
   5  19   2        4.29        8.37     12.95 o
  -4  20   2       25.73       23.11     19.26 o
  -2  20   2      116.39      119.40     21.83 o
   0  20   2       41.61       48.70     12.95 o
   2  20   2       47.21       47.01     14.76 o
   4  20   2       18.15        9.87     14.76 o
  -1  21   2      354.36      391.57     39.80 o
   1  21   2      129.53      128.89     21.18 o
 -13   1   3        8.84       42.37     23.11 o
 -11   1   3       15.59        8.99     18.16 o
  -9   1   3      256.01      247.78     22.23 o
  -7   1   3     1015.04      962.36     31.44 o
  -5   1   3      805.91      741.85     24.10 o
  -3   1   3     5820.59     5196.62    294.13 o
   3   1   3    11879.77    12192.41    407.27 o
   5   1   3     3743.90     3854.41    117.57 o
   7   1   3     1776.12     1772.69     66.44 o
   9   1   3      479.85      478.01     27.68 o
  11   1   3      120.65      125.44     13.62 o
 -12   2   3       62.11       67.61     21.73 o
 -10   2   3      113.68      142.67     19.50 o
  -8   2   3      539.85      539.38     36.76 o
  -6   2   3     1465.16     1470.50     46.82 o
  -4   2   3     2658.54     2464.26     71.60 o
  -2   2   3      321.66      250.77     15.43 o
   4   2   3     5147.91     5032.94    160.54 o
   6   2   3     2975.24     2995.54     93.81 o
   8   2   3     1299.65     1241.90     68.53 o
  10   2   3      915.68      879.55     48.56 o
  12   2   3       91.79      126.34     14.05 o
 -11   3   3       19.65       34.75     19.38 o
  -9   3   3      149.30      171.30     19.38 o
  -7   3   3      763.94      791.39     29.01 o
  -5   3   3     1798.59     1769.84     51.85 o
  -3   3   3     4821.97     4906.70    167.94 o
  -1   3   3     4391.45     4299.53    363.32 o
   3   3   3     2773.52     2792.62     86.47 o
   5   3   3     2073.50     1982.88     62.19 o
   7   3   3     1953.12     1961.40     75.74 o
   9   3   3      753.59      709.96     42.67 o
  11   3   3      232.18      251.29     18.59 o
 -12   4   3       72.42       82.19     16.31 o
 -10   4   3       25.20       35.31     16.96 o
  -8   4   3       77.97       68.13     13.87 o
  -6   4   3       74.28       73.22      4.26 o
  -4   4   3      250.37      248.29      8.38 o
  -2   4   3      754.62      786.84     37.43 o
   0   4   3      818.98      913.89     44.37 o
   2   4   3      258.09      283.96     13.08 o
   4   4   3      250.58      231.64      8.47 o
   6   4   3      475.00      468.27     17.79 o
   8   4   3       25.24       39.52      9.63 o
  10   4   3       60.88       61.35     23.11 o
  12   4   3       10.80       38.97     12.61 o
 -11   5   3       15.99        2.67     15.11 o
  -9   5   3       23.52       22.05     15.11 o
  -7   5   3      286.23      306.19     14.82 o
  -5   5   3      594.65      583.50     18.03 o
  -3   5   3      591.03      528.65     17.07 o
  -1   5   3     1412.78     1461.76     56.93 o
   1   5   3     4609.84     5176.73    219.87 o
   3   5   3      516.34      459.83     14.67 o
   5   5   3      936.04      819.30     25.33 o
   7   5   3      907.61      929.65     40.01 o
   9   5   3       82.09       95.09     11.70 o
  11   5   3       58.95       78.58     18.62 o
 -12   6   3       15.72        5.22     15.24 o
 -10   6   3       67.37       87.51     14.00 o
  -8   6   3      374.19      413.97     30.87 o
  -6   6   3     3051.87     3046.56    105.72 o
  -4   6   3     2632.15     2513.35     73.75 o
  -2   6   3     4551.72     4455.36    153.87 o
   0   6   3    11695.11    12577.07    566.48 o
   2   6   3     7729.74     8050.43    270.51 o
   4   6   3     2382.82     2318.83     71.71 o
   6   6   3     3120.71     2999.33    113.93 o
   8   6   3      907.98      877.02     52.19 o
  10   6   3      387.57      400.18     30.17 o
  12   6   3       49.96       51.07     13.53 o
 -11   7   3       40.03       46.11     14.46 o
  -9   7   3       99.63      101.69     13.23 o
  -7   7   3      837.37      770.58     48.92 o
  -5   7   3     1106.87     1114.50     33.22 o
  -3   7   3     3599.86     3606.75    104.91 o
  -1   7   3     2915.87     2909.17     89.74 o
   1   7   3    10277.76    10864.63    333.05 o
   3   7   3     4484.22     4571.69    138.44 o
   5   7   3     2651.87     2712.86     90.82 o
   7   7   3        9.65        8.99      8.02 o
   9   7   3      419.91      401.15     27.68 o
  11   7   3      150.25      168.77     29.53 o
 -12   8   3       62.87       55.85     25.57 o
 -10   8   3       85.83       86.74     14.77 o
  -8   8   3       73.56       83.94     11.97 o
  -6   8   3      731.53      733.57     27.34 o
  -4   8   3      500.25      470.17     13.55 o
  -2   8   3      132.10      149.74      5.96 o
   0   8   3     1872.10     1957.43     62.10 o
   2   8   3      540.95      582.98     18.16 o
   4   8   3     1949.53     2044.08     69.12 o
   6   8   3     2311.96     2291.78    115.28 o
   8   8   3      211.41      196.20     17.97 o
  10   8   3      109.00      113.89     13.53 o
 -11   9   3       14.30       10.58     15.18 o
  -9   9   3       70.69       71.46     13.62 o
  -7   9   3      100.99      111.42     11.57 o
  -5   9   3      527.90      554.97     17.81 o
  -3   9   3      622.25      632.05     18.06 o
  -1   9   3     1219.75     1273.64     36.37 o
   1   9   3      119.11      109.64      6.98 o
   3   9   3      555.80      549.74     18.82 o
   5   9   3      496.56      500.99     19.72 o
   7   9   3      327.78      299.57     22.64 o
   9   9   3       59.90       39.83     10.18 o
  11   9   3       39.70       33.81     12.03 o
 -10  10   3       17.00       35.13     14.99 o
  -8  10   3      160.54      177.61     15.76 o
  -6  10   3      265.61      267.32     17.15 o
  -4  10   3     1092.21     1101.85     32.67 o
  -2  10   3     1270.57     1279.57     41.11 o
   0  10   3     1405.60     1350.16     42.71 o
   2  10   3     3001.58     3136.94    104.60 o
   4  10   3     1563.28     1576.37     60.17 o
   6  10   3      886.21      838.38     59.06 o
   8  10   3      424.37      388.13     26.28 o
  10  10   3      300.07      305.81     23.60 o
 -11  11   3        4.98        1.25     15.87 o
  -9  11   3       66.77       89.38     15.92 o
  -7  11   3      273.32      269.89     18.16 o
  -5  11   3      750.10      749.86     31.89 o
  -3  11   3      822.29      813.66     24.61 o
  -1  11   3     1682.01     1704.32     57.64 o
   1  11   3     2721.77     2739.20     92.89 o
   3  11   3     1445.47     1455.52     56.64 o
   5  11   3     1236.91     1193.70     67.63 o
   7  11   3      807.86      786.95     47.65 o
   9  11   3      405.71      400.91     28.10 o
 -10  12   3        1.41       -6.88     21.18 o
  -8  12   3       27.02       18.36     12.21 o
  -6  12   3       77.41       78.93     10.75 o
  -4  12   3     1656.02     1706.78     82.23 o
  -2  12   3     2932.16     2944.39    100.23 o
   0  12   3      998.14     1013.82     34.10 o
   2  12   3     1301.80     1310.57     55.58 o
   4  12   3      550.82      584.08     33.13 o
   6  12   3      397.45      396.52     28.10 o
   8  12   3      130.42      141.54     28.24 o
  10  12   3      119.60      112.31     14.79 o
  -9  13   3       46.05       64.89     18.62 o
  -7  13   3        4.08       -9.26     12.04 o
  -5  13   3       31.35       21.79      8.63 o
  -3  13   3        3.52        4.22     10.20 o
  -1  13   3      179.27      183.79     14.05 o
   1  13   3        0.04       10.27     10.91 o
   3  13   3      240.88      229.87     17.25 o
   5  13   3      348.42      302.93     21.79 o
   7  13   3      123.24      133.75     13.87 o
   9  13   3       13.16       13.12     12.03 o
  -8  14   3      183.19      175.88     26.96 o
  -6  14   3      219.11      232.37     26.96 o
  -4  14   3       21.05       12.01      8.63 o
  -2  14   3       90.18      118.72     11.32 o
   0  14   3      352.44      345.81     26.28 o
   2  14   3     1054.33     1034.33     63.09 o
   4  14   3      428.46      402.02     27.19 o
   6  14   3      355.15      315.61     23.14 o
   8  14   3      190.59      188.15     16.96 o
  -9  15   3       51.04       64.19     23.11 o
  -7  15   3      204.05      210.55     26.96 o
  -5  15   3      500.09      487.85     46.22 o
  -3  15   3     1113.27     1166.41     67.63 o
  -1  15   3      935.78      926.22     56.73 o
   1  15   3     1210.04     1222.20    101.42 o
   3  15   3     1105.71     1037.60     59.46 o
   5  15   3      635.64      609.92     38.10 o
   7  15   3      219.25      214.79     25.68 o
  -8  16   3      115.18      100.14     25.68 o
  -6  16   3       83.99       66.76     20.54 o
  -4  16   3       87.91       94.40     14.05 o
  -2  16   3      160.49      172.46     14.44 o
   0  16   3      377.45      366.34     26.28 o
   2  16   3      514.11      455.55     32.64 o
   4  16   3      375.52      381.75     27.19 o
   6  16   3      203.96      211.59     18.09 o
   8  16   3       38.57       45.72     13.53 o
  -7  17   3       78.73       79.60     23.11 o
  -5  17   3       42.86       21.83     17.97 o
  -3  17   3       23.91       11.65     15.41 o
  -1  17   3        9.58       -0.37     10.78 o
   1  17   3       12.99       21.83     10.78 o
   3  17   3       41.41       65.26     17.33 o
   5  17   3      114.50       99.20     13.87 o
   7  17   3       76.56       97.02     16.69 o
  -6  18   3       68.87       42.37     21.83 o
  -4  18   3       90.25       82.16     20.54 o
  -2  18   3       93.68       94.67     14.44 o
   0  18   3      161.75      175.75     16.26 o
   2  18   3      120.98      117.40     14.79 o
   4  18   3       38.26       23.82     12.20 o
   6  18   3      100.65       98.17     15.11 o
  -5  19   3       80.03       86.02     21.83 o
  -3  19   3       61.74       46.22     19.26 o
  -1  19   3       69.98       78.47     13.87 o
   1  19   3      425.81      422.06     29.92 o
   3  19   3      109.40       98.58     14.19 o
   5  19   3      269.93      271.64     21.56 o
  -2  20   3      166.34      165.34     17.55 o
   0  20   3      127.89      132.19     16.63 o
   2  20   3      171.10      146.75     16.63 o
 -12   0   4       16.28        2.57     28.24 o
 -10   0   4       17.87       11.55     23.11 o
  -8   0   4      200.57      181.02     25.68 o
  -6   0   4      973.86      931.10     42.84 o
  -4   0   4    30072.05    27964.29   2226.15 o
  -2   0   4     8433.74     7583.56    604.68 o
   4   0   4     2707.87     2554.12    115.38 o
   6   0   4     2207.67     2268.58     98.07 o
   8   0   4      736.32      740.77     64.19 o
  10   0   4      554.04      621.37     53.92 o
  12   0   4      123.33      121.96     20.54 o
 -11   1   4       99.32       68.97     19.50 o
  -9   1   4       68.51       87.19     18.62 o
  -7   1   4      269.99      277.97     10.68 o
  -5   1   4      225.69      217.02      6.82 o
  -3   1   4     4595.89     4421.16    232.40 o
   5   1   4     2789.03     2828.51     88.04 o
   7   1   4     1206.72     1175.16     43.97 o
   9   1   4      229.74      233.91     15.43 o
  11   1   4       61.52       69.45     16.05 o
 -12   2   4        0.22       -1.97     26.96 o
 -10   2   4       60.73       30.01     17.97 o
  -8   2   4       59.35       49.23     23.75 o
  -6   2   4       59.50       55.01      3.61 o
  -4   2   4     3848.53     3983.95    154.84 o
  -2   2   4     1540.56     1417.34    116.83 o
   4   2   4      492.52      496.29     15.81 o
   6   2   4      191.26      208.48      8.47 o
   8   2   4      195.71      183.91     13.62 o
  10   2   4       23.16       41.33     11.55 o
  12   2   4       14.52       28.24     12.71 o
 -11   3   4       22.66       12.68     18.46 o
  -9   3   4       41.48       49.44     21.83 o
  -7   3   4      243.72      244.52     10.86 o
  -5   3   4      692.26      737.19     21.98 o
  -3   3   4     2803.82     2886.75    166.13 o
  -1   3   4      876.89      952.60     79.60 o
   3   3   4     1425.52     1457.61     61.77 o
   5   3   4     1382.53     1348.96     43.06 o
   7   3   4      308.28      312.50     20.88 o
   9   3   4      466.47      430.69     28.58 o
  11   3   4      100.64      102.59     17.33 o
 -12   4   4       50.36       81.11     16.44 o
 -10   4   4      129.90      132.55     39.80 o
  -8   4   4      673.76      741.11     48.11 o
  -6   4   4      508.85      507.13     16.14 o
  -4   4   4     1981.54     1906.84     59.66 o
  -2   4   4     5273.58     5148.14    373.59 o
   2   4   4     6583.24     6322.94    285.58 o
   4   4   4     5300.47     5422.26    166.04 o
   6   4   4     4819.66     4825.57    145.34 o
   8   4   4      343.27      371.86     22.23 o
  10   4   4      254.76      247.25     18.59 o
  12   4   4       32.32       32.51     12.61 o
 -11   5   4       32.01       24.65     23.11 o
  -9   5   4      111.36       96.97     18.62 o
  -7   5   4      333.10      320.44     18.64 o
  -5   5   4      833.94      772.28     23.37 o
  -3   5   4     2152.77     2017.79     70.30 o
  -1   5   4     1783.15     1626.92     73.51 o
   1   5   4     6088.91     5932.39    259.40 o
   3   5   4     4154.78     4106.98    139.39 o
   5   5   4     4152.40     4074.26    127.00 o
   7   5   4      625.76      557.66     32.22 o
   9   5   4      765.54      811.68     46.75 o
  11   5   4      101.78      113.90     14.44 o
 -12   6   4        0.25       -7.15     15.30 o
 -10   6   4        2.08       -9.25     17.27 o
  -8   6   4       99.86       90.58     16.69 o
  -6   6   4       84.65       73.63      4.86 o
  -4   6   4      119.26      101.32      7.27 o
  -2   6   4      210.12      203.56     10.61 o
   0   6   4     2664.97     2776.77    107.91 o
   2   6   4      416.92      456.76     20.25 o
   4   6   4      791.91      751.40     24.63 o
   6   6   4     1167.21     1203.05     41.68 o
   8   6   4       49.79       60.13      9.86 o
  10   6   4      114.16      123.51     13.87 o
 -11   7   4       14.36       15.08     14.56 o
  -9   7   4       27.46       36.86     16.96 o
  -7   7   4      108.15      114.08     15.35 o
  -5   7   4       45.51       45.46      3.68 o
  -3   7   4       95.40       84.09      5.26 o
  -1   7   4      411.75      394.23     15.99 o
   1   7   4      695.57      643.79     29.15 o
   3   7   4      275.23      260.84     10.42 o
   5   7   4     3165.73     2957.89    101.96 o
   7   7   4     1580.27     1439.51     80.34 o
   9   7   4      124.39      122.89     30.81 o
  11   7   4       60.71       53.70     21.18 o
 -10   8   4       42.37       50.48     14.73 o
  -8   8   4       36.10       56.85     11.56 o
  -6   8   4       95.14      124.98     11.30 o
  -4   8   4     1549.51     1621.20     47.98 o
  -2   8   4     1882.74     1970.64     61.54 o
   0   8   4     2217.98     2206.82     74.40 o
   2   8   4     1798.17     1747.05     54.68 o
   4   8   4     1936.17     1895.07     66.36 o
   6   8   4      908.51      928.68     64.19 o
   8   8   4      404.43      367.74     25.37 o
  10   8   4      394.93      402.30     28.10 o
 -11   9   4       47.83       34.52     15.77 o
  -9   9   4       85.46       89.65     14.09 o
  -7   9   4      486.73      486.48     27.55 o
  -5   9   4      914.12      951.88     35.40 o
  -3   9   4     2772.96     2858.84     89.47 o
  -1   9   4     1196.59     1124.10     39.38 o
   1   9   4     2822.60     2898.96     90.14 o
   3   9   4     1033.02     1080.75     34.67 o
   5   9   4     4289.18     4057.52    182.32 o
   7   9   4     1197.19     1184.51     64.90 o
   9   9   4      456.82      469.49     41.08 o
  11   9   4      156.87      134.48     15.71 o
 -10  10   4       27.74       34.09     14.99 o
  -8  10   4       76.09       71.50     14.43 o
  -6  10   4       84.80       79.20      8.99 o
  -4  10   4      115.82      106.43      6.54 o
  -2  10   4      702.90      719.20     24.67 o
   0  10   4      592.34      550.78     18.16 o
   2  10   4      540.38      559.19     20.09 o
   4  10   4      206.01      164.78     18.35 o
   6  10   4      158.70      162.49     13.53 o
   8  10   4      195.59      218.86     21.83 o
  10  10   4      184.67      199.70     17.18 o
  -9  11   4       18.20       24.23     14.00 o
  -7  11   4        8.91        9.82     10.67 o
  -5  11   4      224.22      242.13     13.42 o
  -3  11   4      298.25      334.84     17.69 o
  -1  11   4      147.13      154.58     10.34 o
   1  11   4       63.55       74.21      8.89 o
   3  11   4       48.56       44.88      6.32 o
   5  11   4      151.43      157.37     12.61 o
   7  11   4       34.60       23.11      9.86 o
   9  11   4      157.93      144.57     42.37 o
 -10  12   4        0.72        5.18     15.12 o
  -8  12   4      109.34      125.69     15.71 o
  -6  12   4      154.21      185.08     15.99 o
  -4  12   4     2063.24     2266.67    103.71 o
  -2  12   4      989.85     1025.21     45.44 o
   0  12   4      905.76      928.77     42.74 o
   2  12   4      986.58     1069.26     55.82 o
   4  12   4      650.04      632.04     36.76 o
   6  12   4      540.45      543.61     33.55 o
   8  12   4      240.44      190.18     16.63 o
  10  12   4       23.65       49.77     13.26 o
  -9  13   4       61.49       65.99     17.89 o
  -7  13   4       79.49       70.76     14.44 o
  -5  13   4      278.80      302.28     18.71 o
  -3  13   4     1642.37     1714.42     76.07 o
  -1  13   4      378.99      336.23     29.53 o
   1  13   4     2178.86     2240.62    139.30 o
   3  13   4      424.36      462.99     43.01 o
   5  13   4     1230.17     1165.65     67.63 o
   7  13   4      417.34      401.53     35.31 o
   9  13   4      149.92      141.58     16.26 o
  -8  14   4      100.95       86.02     21.83 o
  -6  14   4       98.20      123.52     15.35 o
  -4  14   4      431.36      440.96     26.18 o
  -2  14   4       36.47       28.71      9.86 o
   0  14   4      756.42      727.59     44.93 o
   2  14   4      482.69      457.28     28.58 o
   4  14   4      863.46      809.34     52.64 o
   6  14   4      681.87      687.41     42.15 o
   8  14   4      235.50      209.92     18.46 o
  -7  15   4       58.10       56.49     21.83 o
  -5  15   4       34.69       38.06     12.61 o
  -3  15   4      309.42      273.33     17.52 o
  -1  15   4       10.25       20.07      9.86 o
   1  15   4      180.96      180.19     14.96 o
   3  15   4        4.83       14.71      9.86 o
   5  15   4       26.25       25.89     14.12 o
   7  15   4      153.69      170.10     25.03 o
  -6  16   4       68.70       60.34     20.54 o
  -4  16   4       54.05       71.73     13.53 o
  -2  16   4      261.93      284.12     20.82 o
   0  16   4      231.33      255.70     19.00 o
   2  16   4      292.74      292.97     50.07 o
   4  16   4      245.84      238.75     20.54 o
   6  16   4      349.41      374.32     26.77 o
  -7  17   4       63.86       50.07     23.11 o
  -5  17   4      112.48      128.38     23.11 o
  -3  17   4      287.47      343.36     25.86 o
  -1  17   4      235.61      245.89     19.38 o
   1  17   4      502.63      498.56     32.64 o
   3  17   4      420.84      401.18     28.50 o
   5  17   4      349.62      353.68     25.86 o
  -6  18   4       48.19       80.88     23.11 o
  -4  18   4      112.33      129.02     17.18 o
  -2  18   4      253.48      259.34     20.82 o
   0  18   4      395.08      363.51     26.33 o
   2  18   4      267.48      257.29     19.91 o
   4  18   4      142.94      156.95     16.63 o
  -3  19   4        4.07       11.47     13.53 o
  -1  19   4       23.76       29.61     13.53 o
   1  19   4      135.89      137.37     16.63 o
   3  19   4        0.85      -11.41     12.03 o
  -2  20   4       27.97       46.92     14.79 o
   0  20   4       43.32       49.60     14.79 o
   2  20   4       16.29        3.42     13.26 o
 -11   1   5       15.13        2.57     19.06 o
  -9   1   5      104.64      126.46     29.53 o
  -7   1   5      320.78      328.56     15.36 o
  -5   1   5      519.91      454.32     16.48 o
  -3   1   5      822.67      746.12     41.76 o
   5   1   5     1476.95     1473.29     48.45 o
   7   1   5      759.00      734.39     43.57 o
   9   1   5      303.83      317.81     21.79 o
  11   1   5       41.02       42.32     12.23 o
 -12   2   5        4.11        6.42     21.79 o
 -10   2   5       66.73       66.63     18.59 o
  -8   2   5      191.55      202.78     19.50 o
  -6   2   5      636.89      611.60     25.45 o
  -4   2   5      216.29      215.16     17.33 o
  -2   2   5     1797.46     1811.48    161.76 o
   4   2   5     3220.30     3142.65    140.32 o
   6   2   5     1917.43     1893.26     65.33 o
   8   2   5     1867.87     1727.51     94.41 o
  10   2   5      283.93      337.52     23.14 o
  12   2   5      127.52      151.92     20.54 o
 -11   3   5       22.02       15.23     19.90 o
  -9   3   5      124.05      133.82     18.59 o
  -7   3   5      247.90      284.20     17.06 o
  -5   3   5     1695.69     1652.51     57.65 o
  -3   3   5     1247.97     1186.32     68.99 o
  -1   3   5     3309.20     3068.34    282.44 o
   3   3   5     1710.50     1665.12    128.38 o
   5   3   5     3553.59     3451.70    132.07 o
   7   3   5     1051.26     1064.19     61.27 o
   9   3   5      595.94      654.69     39.48 o
 -12   4   5        5.63       -1.98     21.56 o
 -10   4   5       22.31       -7.41     17.55 o
  -8   4   5       36.86       21.18     14.52 o
  -6   4   5       15.89       11.81      3.99 o
  -4   4   5       53.97       46.45      5.12 o
  -2   4   5      651.62      659.89     51.35 o
   4   4   5      207.88      190.74      7.74 o
   6   4   5        8.01        5.85      3.99 o
   8   4   5      168.44      157.10     13.14 o
  10   4   5       27.01       19.58     10.78 o
 -11   5   5        2.09       13.69     20.29 o
  -9   5   5       68.26       68.99     17.68 o
  -7   5   5       82.96       92.54     10.38 o
  -5   5   5      360.01      376.96     13.36 o
  -3   5   5      409.50      413.38     15.28 o
  -1   5   5     2444.05     2611.30    200.28 o
   3   5   5      789.62      753.90     32.86 o
   5   5   5      713.31      746.48     27.91 o
   7   5   5       45.66       40.41      8.02 o
   9   5   5      144.37      152.90     13.53 o
  11   5   5       63.51       69.09     12.95 o
 -10   6   5       17.96       13.65     19.90 o
  -8   6   5      587.19      615.88     42.21 o
  -6   6   5      435.39      438.49     20.00 o
  -4   6   5      664.65      667.89     27.83 o
  -2   6   5     3347.74     3341.97    131.32 o
   0   6   5     3285.55     3381.16    126.18 o
   2   6   5     1787.89     1765.89     79.30 o
   4   6   5     3832.78     3824.10    139.44 o
   6   6   5      947.37      858.88     77.03 o
   8   6   5      818.38      820.30     47.65 o
  10   6   5      167.25      165.84     15.71 o
 -11   7   5       12.13       13.62     17.37 o
  -9   7   5       56.93       56.27     18.59 o
  -7   7   5      360.98      371.26     22.16 o
  -5   7   5      381.94      392.25     13.99 o
  -3   7   5      656.44      666.96     26.42 o
  -1   7   5     3984.34     4101.29    153.61 o
   1   7   5     1914.69     1920.83     72.96 o
   3   7   5     2611.37     2626.71    100.13 o
   7   7   5      722.05      715.38     43.55 o
   9   7   5      379.16      383.59     26.28 o
  11   7   5      226.45      247.44     20.82 o
 -10   8   5        8.52       -6.76     13.78 o
  -8   8   5      128.58      144.56     24.39 o
  -6   8   5       91.37       71.63     10.16 o
  -4   8   5      150.84      151.97     10.62 o
  -2   8   5      600.29      606.76     25.13 o
   0   8   5      596.64      566.64     26.18 o
   2   8   5     1198.03     1221.29     47.17 o
   4   8   5     2938.93     2980.55    110.55 o
   6   8   5      295.40      291.43     33.38 o
   8   8   5      182.68      175.07     15.35 o
  10   8   5       23.71       26.96     12.03 o
 -11   9   5        3.26        0.90     15.46 o
  -9   9   5        6.37       29.56     15.12 o
  -7   9   5      110.17      144.02     13.73 o
  -5   9   5       49.11       61.90      6.78 o
  -3   9   5      319.49      330.51     13.09 o
  -1   9   5       17.68       16.30      4.66 o
   1   9   5       64.09       69.45      4.85 o
   3   9   5      514.07      531.63     21.34 o
   5   9   5      190.93      174.60     20.54 o
   7   9   5       34.39       25.31      9.24 o
   9   9   5      106.74       91.42     13.26 o
 -10  10   5       27.02       37.73     15.34 o
  -8  10   5       21.89       26.18     16.96 o
  -6  10   5      306.45      351.03     21.73 o
  -4  10   5      420.88      470.10     23.12 o
  -2  10   5      420.00      462.66     19.08 o
   0  10   5     2272.62     2240.14     85.05 o
   2  10   5     1327.90     1372.97     60.52 o
   4  10   5      970.01      932.06     80.88 o
   6  10   5      861.77      847.65     47.18 o
   8  10   5      476.97      459.14     31.23 o
  10  10   5      243.26      245.21     20.29 o
  -9  11   5       45.31       36.94     14.62 o
  -7  11   5      137.25      137.99     19.00 o
  -5  11   5      373.52      377.83     26.28 o
  -3  11   5      699.46      692.74     39.80 o
  -1  11   5     1345.17     1371.35     74.86 o
   1  11   5     1316.78     1297.37     70.79 o
   3  11   5     1166.85     1213.22     93.72 o
   5  11   5     1403.00     1359.57    112.98 o
   7  11   5      706.31      714.33     48.79 o
   9  11   5      160.38      153.67     18.62 o
  -8  12   5        7.29       19.26     23.11 o
  -6  12   5      322.95      345.66     25.37 o
  -4  12   5      676.22      736.48     44.45 o
  -2  12   5      593.59      549.48     44.93 o
   0  12   5      511.42      484.20     28.10 o
   2  12   5      470.08      444.20     41.08 o
   4  12   5      232.11      181.02     24.39 o
   6  12   5      122.33      124.64     13.53 o
   8  12   5      262.44      276.62     26.32 o
  -9  13   5       12.62       25.83     18.20 o
  -7  13   5       12.84        7.70     23.11 o
  -5  13   5       31.62       38.82     13.14 o
  -3  13   5       71.10       46.22     15.41 o
  -1  13   5       73.29       65.48     15.41 o
   1  13   5      294.40      317.10     32.10 o
   3  13   5      211.24      181.02     23.11 o
   5  13   5       63.59       83.45     17.97 o
   7  13   5       21.46       27.17     11.10 o
   9  13   5       30.10        8.62     12.32 o
  -8  14   5       65.57       79.21     16.96 o
  -6  14   5       94.45      107.91     17.18 o
  -4  14   5       37.98       29.15     12.23 o
  -2  14   5      118.42      125.81     19.26 o
   0  14   5      259.97      251.63     28.24 o
   2  14   5      275.62      260.62     28.24 o
   4  14   5      359.35      302.98     32.10 o
   6  14   5      142.11      138.85     14.76 o
   8  14   5      160.22      145.01     25.68 o
  -7  15   5      105.86      110.41     23.11 o
  -5  15   5      160.01      195.29     19.50 o
  -3  15   5      206.79      227.25     19.97 o
  -1  15   5      480.18      481.43     44.93 o
   1  15   5      607.07      537.92     47.50 o
   3  15   5      562.95      554.61     50.07 o
   5  15   5      155.28      120.62     13.87 o
   7  15   5      293.74      262.14     49.43 o
  -4  16   5      113.20      119.55     16.78 o
  -2  16   5      103.46      114.26     21.83 o
   0  16   5      410.87      365.89     39.80 o
   2  16   5      186.25      196.43     25.68 o
   4  16   5      254.42      203.32     17.55 o
   6  16   5      106.42      111.10     16.05 o
  -5  17   5       11.10        8.99     21.83 o
  -3  17   5        1.22        5.14     19.26 o
  -1  17   5        3.74       17.97     19.26 o
   1  17   5       58.56       48.79     19.26 o
   3  17   5      117.04      137.51     14.79 o
   5  17   5      140.27      127.31     15.11 o
  -4  18   5       43.96       56.54     17.97 o
  -2  18   5       59.31       71.89     21.83 o
   0  18   5      100.82      141.22     24.39 o
   2  18   5       47.04       36.53     21.18 o
   4  18   5       95.83      102.78     14.47 o
  -3  19   5       26.50       16.81     14.79 o
  -1  19   5      209.39      215.28     19.91 o
   1  19   5       78.84       95.68     15.71 o
   3  19   5      242.33      245.73     21.20 o
 -10   0   6       36.56       65.48     26.96 o
  -8   0   6       77.88      101.42     24.39 o
  -6   0   6     5580.96     5585.45    306.35 o
  -4   0   6     3299.18     2910.43    227.24 o
  -2   0   6     1883.54     1882.09    157.91 o
   6   0   6     1065.84     1042.47     83.45 o
  10   0   6      356.05      333.79     32.10 o
 -11   1   6        1.37      -13.48     19.97 o
  -9   1   6        8.30        7.45     15.87 o
  -7   1   6       23.87       34.90      5.03 o
  -5   1   6     1129.52     1099.76     64.45 o
  -3   1   6      626.75      589.41     36.31 o
   5   1   6     1476.29     1490.30     78.07 o
   9   1   6      106.46      120.21     12.71 o
  11   1   6       99.74      120.62     26.32 o
 -10   2   6        0.58      -13.33     17.68 o
  -8   2   6        1.34       -6.42     20.54 o
  -6   2   6      442.94      449.55     19.62 o
  -4   2   6       22.33       25.81      9.63 o
  -2   2   6       14.05       24.39     10.27 o
   4   2   6       96.23       89.87     10.27 o
   6   2   6      156.52      130.18     12.20 o
   8   2   6       63.55       56.49     14.12 o
  10   2   6       15.43       21.00     11.32 o
 -11   3   6        7.11       10.24     27.60 o
  -9   3   6       28.77       17.59     16.78 o
  -7   3   6       73.25       75.65      8.39 o
  -5   3   6      302.41      296.83     16.62 o
  -3   3   6      246.75      238.07     18.59 o
  -1   3   6      733.84      702.25     55.20 o
   5   3   6      344.70      328.23     19.06 o
   9   3   6      242.72      239.35     17.68 o
  11   3   6       86.83      104.88     16.05 o
 -10   4   6       31.66       46.25     19.38 o
  -8   4   6       31.72       56.86     15.43 o
  -6   4   6      235.73      231.16     11.87 o
  -4   4   6      669.19      643.87     37.22 o
  -2   4   6     1398.86     1419.91    119.40 o
   4   4   6     4467.45     4183.99    309.40 o
   6   4   6      362.35      377.44     32.10 o
   8   4   6      618.01      632.93     57.77 o
  10   4   6       69.70       42.37     11.70 o
 -11   5   6       11.00        9.81     21.20 o
  -9   5   6       74.66       48.16     18.59 o
  -7   5   6       85.56       99.70     15.43 o
  -5   5   6      474.91      509.20     25.99 o
  -3   5   6      479.93      440.73     28.14 o
  -1   5   6     2071.17     1989.93    161.76 o
   3   5   6     2744.11     2762.79    211.83 o
   5   5   6      833.99      838.77     50.07 o
   7   5   6      908.87      966.72     79.60 o
   9   5   6      199.25      187.44     23.11 o
  11   5   6      163.43      209.53     19.00 o
 -10   6   6       35.20       47.73     20.41 o
  -8   6   6       21.68        7.70     15.43 o
  -6   6   6       43.20       38.73      6.59 o
  -4   6   6       73.79       59.02      6.37 o
  -2   6   6      460.99      441.49     26.68 o
   0   6   6      612.14      581.57     46.22 o
   2   6   6       94.13       87.30     10.27 o
   4   6   6     1080.24     1194.58    102.06 o
   6   6   6       47.69       39.80     12.84 o
   8   6   6       80.69       89.87     17.97 o
  10   6   6       36.13       39.09     12.03 o
 -11   7   6        5.09       19.26     22.48 o
  -9   7   6       28.16       36.29     18.46 o
  -7   7   6        5.72       16.05     14.52 o
  -5   7   6       73.51       75.18      7.24 o
  -3   7   6       25.25       23.43      8.99 o
  -1   7   6      279.28      292.16     21.83 o
   1   7   6       99.11       96.29     10.27 o
   3   7   6     1993.75     1924.45    151.49 o
   5   7   6     1754.86     1730.14    115.54 o
   7   7   6      198.43      179.74     21.83 o
   9   7   6       86.13       98.85     20.54 o
 -10   8   6        9.75        3.69     22.47 o
  -8   8   6        0.38       13.41     16.26 o
  -6   8   6      313.87      378.07     28.14 o
  -4   8   6      914.84      861.05     39.93 o
  -2   8   6      597.19      702.25     50.07 o
   0   8   6     1130.33     1075.85     82.16 o
   2   8   6      926.53      944.90     75.75 o
   4   8   6      842.85      891.44     48.09 o
   6   8   6      627.21      562.32     50.07 o
   8   8   6      574.26      523.80     50.07 o
  10   8   6       41.38       13.12     25.68 o
  -9   9   6       35.91       21.36     19.73 o
  -7   9   6      107.59      132.76     14.70 o
  -5   9   6      325.06      341.66     19.45 o
  -1   9   6      790.14      785.70     59.06 o
   1   9   6      375.28      395.42     33.38 o
   3   9   6     3255.55     2910.43    238.79 o
   5   9   6     1269.26     1190.11     96.29 o
   7   9   6      693.76      698.40     62.91 o
   9   9   6      413.90      426.23     42.37 o
 -10  10   6        4.35       25.68     23.03 o
  -8  10   6       14.65      -25.88     32.74 o
  -6  10   6       51.91       46.26     12.95 o
  -4  10   6       48.70       31.02      6.14 o
   0  10   6       82.52       68.04     11.55 o
   2  10   6      116.98      102.62      9.86 o
   4  10   6      100.54       89.87     16.69 o
   6  10   6      172.52      174.60     24.39 o
   8  10   6      375.89      356.90     37.23 o
  -9  11   6        7.60       23.11     26.96 o
  -7  11   6       48.96       45.52     14.79 o
  -5  11   6       26.24       26.53     12.03 o
  -3  11   6       21.58       25.20      9.63 o
  -1  11   6       21.66       25.25     12.84 o
   1  11   6       54.03       37.02      7.36 o
   3  11   6       70.20       57.77     14.12 o
   5  11   6       27.51       24.39     15.41 o
   7  11   6      129.82      111.69     21.83 o
   9  11   6        1.48       -7.28     11.64 o
  -8  12   6       14.02       -6.42     24.39 o
  -6  12   6      429.66      504.12     35.37 o
  -4  12   6      141.39      145.87     15.35 o
  -2  12   6      286.05      364.61     33.38 o
   2  12   6      275.63      259.33     28.24 o
   4  12   6      459.07      409.54     39.80 o
   6  12   6      213.55      191.29     24.39 o
   8  12   6       65.66       41.08     20.54 o
  -7  13   6       53.42       73.19     17.18 o
  -5  13   6      629.13      710.98     43.55 o
  -3  13   6       85.83       77.03     17.97 o
  -1  13   6      924.76      893.54     74.46 o
   1  13   6      283.13      285.01     28.24 o
   3  13   6      699.48      634.21     57.77 o
   5  13   6      561.61      548.19     48.79 o
   7  13   6      191.90      156.63     25.68 o
  -8  14   6       41.50       60.34     28.24 o
  -6  14   6      115.54      107.08     18.09 o
  -4  14   6       78.99       51.73     14.05 o
  -2  14   6      170.60      142.50     21.83 o
   0  14   6      385.51      351.77     33.38 o
   2  14   6      432.48      382.58     39.80 o
   4  14   6      619.08      558.46     52.64 o
   6  14   6      374.17      355.62     37.23 o
  -7  15   6        8.90       33.38     26.96 o
  -5  15   6       78.20       71.15     16.69 o
  -3  15   6        9.22       12.22     13.14 o
  -1  15   6       45.60       34.66     16.69 o
   1  15   6       11.59       16.69     15.41 o
   3  15   6       18.62       20.54     16.69 o
   5  15   6      114.98       83.45     21.83 o
  -6  16   6       11.06       25.50     17.97 o
  -4  16   6      144.13      153.79     18.59 o
  -2  16   6       79.97       88.58     20.54 o
   0  16   6      169.99      172.03     24.39 o
   2  16   6      196.83      173.32     24.39 o
   4  16   6      281.08      281.16     32.10 o
   6  16   6       28.45        2.57     20.54 o
  -5  17   6       19.28       29.53     24.39 o
  -3  17   6       68.57       69.94     15.87 o
  -1  17   6      174.68      213.12     26.96 o
   1  17   6      144.13      152.78     24.39 o
   3  17   6      284.28      249.06     32.10 o
  -2  18   6      119.71      101.42     24.39 o
   0  18   6      125.59      109.13     23.11 o
   2  18   6       61.15       48.79     21.83 o
 -11   1   7        5.53       -5.14     26.96 o
  -9   1   7       16.06       43.01     18.16 o
  -7   1   7       93.79       91.74      9.25 o
  -5   1   7       24.15       19.90     10.89 o
  -3   1   7      359.34      368.01     27.23 o
   5   1   7      480.77      435.22     38.51 o
 -10   2   7       19.49       12.78     19.50 o
  -8   2   7      132.17      103.67     18.16 o
  -6   2   7       56.21       55.79     13.14 o
  -4   2   7      258.33      287.57     22.70 o
  -2   2   7      918.03      883.27     73.18 o
   6   2   7     1929.50     1825.60    138.65 o
 -11   3   7       15.51       16.01     22.23 o
  -9   3   7       33.06       43.65     18.59 o
  -7   3   7      139.71      176.49     19.06 o
  -5   3   7      304.55      292.08     22.70 o
  -3   3   7      231.03      212.57     17.25 o
  -1   3   7     1111.79     1065.58     86.02 o
   5   3   7      916.88      951.31     71.89 o
 -10   4   7       25.37       14.58     20.54 o
  -8   4   7        0.25      -15.43     15.43 o
  -6   4   7       11.60        4.25      8.38 o
  -4   4   7       96.96      101.79     12.23 o
  -2   4   7        3.80       -5.14     11.55 o
   4   4   7       11.95       15.41      5.14 o
  10   4   7       25.74       -7.70     17.97 o
  -9   5   7       21.49        3.26     18.59 o
  -7   5   7       16.48        4.49     14.52 o
  -5   5   7      113.39      114.91      9.04 o
  -3   5   7      568.20      547.66     33.59 o
  -1   5   7      299.75      319.67     28.24 o
   3   5   7     1226.07     1268.42     89.87 o
 -10   6   7       60.96       57.13     31.45 o
  -8   6   7       45.73       53.92     17.25 o
  -6   6   7       30.99       50.00     13.62 o
  -4   6   7      663.89      688.77     34.42 o
  -2   6   7     1066.03     1039.90     80.88 o
   0   6   7      573.84      557.18     46.22 o
   2   6   7     2474.27     2524.00    186.15 o
   4   6   7      527.75      490.42     43.65 o
  10   6   7      352.92      482.72     46.22 o
  -9   7   7       24.64       -3.57     18.59 o
  -7   7   7       42.41       60.98     16.34 o
  -5   7   7       18.18       31.45     12.71 o
  -3   7   7     1077.48     1083.34     60.24 o
  -1   7   7      719.84      676.58     50.07 o
   1   7   7     1064.76     1160.58     88.58 o
   3   7   7      342.54      345.35     28.24 o
   9   7   7      313.85      378.73     38.51 o
 -10   8   7       32.66       45.92     23.14 o
  -8   8   7       26.41       28.01     17.68 o
  -6   8   7       27.64       14.00     14.05 o
  -4   8   7       88.04       89.77     13.62 o
  -2   8   7       88.85       61.62      8.99 o
   0   8   7      471.76      451.91     35.95 o
   8   8   7       10.29       10.27     17.97 o
  -9   9   7       38.43       21.62     19.91 o
  -7   9   7       22.97       16.69     16.34 o
  -5   9   7       38.41       38.51     19.26 o
  -1   9   7       37.77       44.93      8.99 o
   7   9   7       86.27       53.92     19.26 o
   9   9   7      113.01      129.67     24.39 o
  -8  10   7       50.62       83.45     28.24 o
  -6  10   7       58.46       86.02     23.11 o
  -4  10   7      102.05      106.56     20.54 o
   6  10   7      442.35      441.64     44.93 o
   8  10   7      224.96      193.86     28.24 o
  -7  11   7       80.59       77.03     25.68 o
  -5  11   7      185.79      191.29     28.24 o
   5  11   7      565.69      487.85     50.07 o
   7  11   7      233.16      170.75     25.68 o
  -8  12   7       71.71      101.42     30.81 o
  -6  12   7       93.63      103.99     25.68 o
  -4  12   7       98.88       48.79     20.54 o
   4  12   7       51.43       42.37     16.69 o
   6  12   7      239.45      211.83     28.24 o
  -7  13   7        1.17        0.35     16.63 o
  -5  13   7       17.47       20.82     14.44 o
   3  13   7       49.07       57.77     17.97 o
   5  13   7        4.70      -17.97     17.97 o
   7  13   7       21.15       -8.99     20.54 o
  -6  14   7       42.02       28.52     16.63 o
  -4  14   7       31.44       30.93     14.44 o
  -2  14   7      104.04      119.40     20.54 o
   0  14   7       51.10       46.22     16.69 o
   2  14   7      223.13      182.30     25.68 o
   4  14   7      126.05      111.69     21.83 o
   6  14   7      128.06       88.58     23.11 o
  -5  15   7       23.16       34.08     21.83 o
  -3  15   7      113.78      122.92     22.47 o
  -1  15   7      273.11      240.08     26.96 o
   1  15   7      232.29      202.84     25.68 o
   3  15   7      111.49       95.00     21.83 o
   5  15   7      197.02      168.18     26.96 o
  -4  16   7       41.74       62.14     16.78 o
  -2  16   7       50.89       32.10     20.54 o
   0  16   7       84.75      107.84     20.54 o
   2  16   7      103.81       68.04     20.54 o
   4  16   7       58.98       35.95     20.54 o
  -3  17   7        3.56        1.13     15.35 o
  -1  17   7       13.86       19.26     20.54 o
   1  17   7       63.74       14.12     19.26 o
   3  17   7       69.87       68.04     21.83 o
 -10   0   8        6.68       19.26     29.53 o
  -8   0   8      605.00      622.66     61.62 o
  -6   0   8      427.22      390.28     42.37 o
  -4   0   8      282.75      300.42     30.81 o
  -2   0   8     1377.45     1287.68     97.57 o
  -9   1   8       16.35       33.03     19.91 o
  -7   1   8      232.84      209.65     20.88 o
  -5   1   8       86.52       96.30     14.05 o
  -3   1   8      309.69      316.57     22.70 o
 -10   2   8        1.16        4.49     20.88 o
  -8   2   8      197.61      192.39     22.47 o
  -6   2   8       16.70        8.06     13.14 o
  -4   2   8       22.35       23.75     13.48 o
  -2   2   8      285.72      326.09     29.53 o
  -9   3   8        4.20       12.60     19.91 o
  -7   3   8       52.19       59.92     16.78 o
  -5   3   8       29.45       37.05     19.90 o
  -3   3   8      146.00      139.10     15.41 o
  -1   3   8      278.72      267.04     26.96 o
 -10   4   8        0.00       -4.49     21.79 o
  -8   4   8       23.01       21.83     17.25 o
  -6   4   8      150.47      146.14     17.68 o
  -4   4   8      192.88      236.57     19.50 o
  -2   4   8      534.58      532.79     47.50 o
  -9   5   8       10.44       25.68     19.97 o
  -7   5   8       18.52       20.54     16.34 o
  -5   5   8       77.49       83.41     13.62 o
  -3   5   8      256.28      267.34     20.41 o
  -1   5   8      526.99      491.71     44.93 o
  -8   6   8        8.14       12.20     18.16 o
  -6   6   8        2.80        2.73     14.05 o
  -4   6   8       29.91       19.31     17.33 o
  -2   6   8       61.15       59.06     14.12 o
  -9   7   8        1.43       11.38     20.41 o
  -7   7   8        6.06       14.76     16.34 o
  -5   7   8        0.70        4.25     13.14 o
  -8   8   8        9.84       25.26     19.50 o
  -6   8   8      117.82      127.10     25.68 o
  -4   8   8      125.13      143.79     21.83 o
  -7   9   8       46.06      109.13     28.24 o
  -5   9   8       19.00       16.69     20.54 o
  -8  10   8        8.42        3.85     26.96 o
  -6  10   8       12.85       23.11     23.11 o
  -4  10   8       23.44       17.97     19.26 o
  -7  11   8       17.35        8.99     25.68 o
  -5  11   8        1.55        0.00     21.83 o
  -6  12   8       44.36       78.31     25.68 o
  -4  12   8       52.01       65.48     23.11 o
  -5  13   8       22.30       11.55     23.11 o
  -4  14   8       12.39      -21.83     21.83 o
  -3  15   8       39.66        5.14     21.83 o
   2  16   8      115.18      107.84     23.11 o
  -9   1   9       12.16      -10.63     21.32 o
  -7   1   9       16.63       -1.36     15.87 o
  -5   1   9       15.71       21.18     13.62 o
  -3   1   9      234.15      251.12     19.97 o
  -8   2   9       27.91       33.07     19.00 o
  -6   2   9        8.27        5.95     14.96 o
  -4   2   9       80.64       99.43     14.96 o
  -2   2   9      161.04      161.76     24.39 o
  -9   3   9        7.05        7.87     21.18 o
  -7   3   9        2.39       10.60     17.68 o
  -5   3   9       15.54       19.26     14.12 o
  -3   3   9      114.20      114.93     14.52 o
  -1   3   9      177.46      188.72     21.83 o
  -8   4   9        3.35       15.41     19.06 o
  -6   4   9       34.40       28.91     14.96 o
  -4   4   9        0.76       11.23     13.48 o
  -2   4   9        2.48        0.00     15.41 o
  -9   5   9        3.90       21.33     23.11 o
  -7   5   9        0.15        2.43     17.18 o
  -5   5   9      103.21      114.21     16.78 o
  -3   5   9       29.06       32.38     12.23 o
  -1   5   9      108.06      146.36     20.54 o
  -8   6   9        1.48        7.91     19.50 o
  -6   6   9       91.04      106.60     18.59 o
  -4   6   9      185.40      189.95     18.59 o
  -7   7   9        3.62       23.11     18.16 o
  -5   7   9      155.22      156.63     26.96 o
  -3   7   9      170.08      169.47     24.39 o
  -8   8   9        2.81       37.23     29.53 o
  -6   8   9       17.83       20.54     23.11 o
  -4   8   9       14.65        6.42     20.54 o
  -7   9   9       21.76       52.64     28.24 o
  -5   9   9        0.54      -16.69     21.83 o
  -3   9   9       26.15       35.95     20.54 o
  -6  10   9        4.87      -23.11     23.11 o
  -4  10   9       45.96       35.95     21.83 o
  -5  11   9       21.13       50.07     25.68 o
  -3  11   9       18.78       24.39     21.83 o
  -4  12   9       43.26       33.38     24.39 o
  -3  13   9       27.45       51.35     24.39 o
  -8   0  10       40.58       10.27     28.24 o
  -6   0  10       21.36       -3.85     23.11 o
  -4   0  10      282.89      258.05     32.10 o
  -2   0  10       38.14       34.66     17.97 o
  -7   1  10       14.75       14.75     17.68 o
  -5   1  10       33.11       47.57     19.90 o
  -3   1  10       53.10       41.04     14.05 o
  -1   1  10       48.35       61.62     17.97 o
  -8   2  10        7.25       32.15     28.24 o
  -6   2  10        1.36       16.73     16.26 o
  -4   2  10       33.90       34.66     14.52 o
  -2   2  10       17.10        4.49     12.71 o
  -7   3  10        3.92       23.77     17.68 o
  -5   3  10       12.10       15.06     14.96 o
  -3   3  10       53.41       55.65     16.05 o
  -1   3  10       63.63       86.02     19.26 o
  -6   4  10       11.69       28.94     16.78 o
  -4   4  10       28.67       52.02     15.35 o
  -2   4  10       79.75       70.61     20.54 o
  -7   5  10        3.08       17.62     19.50 o
  -5   5  10       20.97       25.68     17.97 o
  -3   5  10       53.43       55.20     21.83 o
  -6   6  10       13.60       14.12     24.39 o
  -4   6  10       18.66      -10.27     21.83 o
  -7   7  10        1.91        1.28     26.96 o
  -5   7  10        2.30       25.68     23.11 o
  -3   7  10       15.99       17.97     21.83 o
  -6   8  10        7.37        5.14     25.68 o
  -4   8  10        5.91       -5.14     23.11 o
  -5   9  10        7.87       -7.70     24.39 o
  -3   9  10       17.31       28.24     23.11 o
  -4  10  10        1.71      -21.83     24.39 o
  -3  11  10        7.45       33.38     24.39 o
  -5   1  11        4.37       -5.14     16.34 o
  -3   1  11       40.97       49.78     15.87 o
  -1   1  11       32.12       25.68     19.26 o
  -6   2  11        2.52       10.27     25.03 o
  -4   2  11       11.43       17.31     15.87 o
  -2   2  11       23.67       10.91     14.52 o
  -5   3  11       30.01       29.56     16.78 o
  -3   3  11       36.22       37.71     16.69 o
  -1   3  11       98.12      100.14     23.11 o
  -6   4  11        1.80       -1.51     17.68 o
  -4   4  11        0.45       16.12     16.26 o
  -2   4  11       19.19       23.11     21.83 o
  -5   5  11       10.69        0.00     25.68 o
  -3   5  11       31.95       51.35     24.39 o
  -4   6  11       18.65       15.41     25.68 o
  -5   7  11        8.56        5.14     25.68 o
  -3   7  11       40.86       44.93     24.39 o
  -4   8  11        8.05       -7.70     25.68 o
  -3   9  11       20.32       30.81     25.68 o
  -4   0  12        6.06        6.42     24.39 o
  -2   0  12       15.66       -5.14     23.11 o
  -3   1  12        0.84       13.12     16.78 o
  -1   1  12       33.47       19.26     16.69 o
  -4   2  12        7.73       20.31     17.68 o
  -2   2  12        4.69      -16.34     16.34 o
  -3   3  12        9.56      -23.11     24.39 o
  -2   4  12       48.23       68.04     25.68 o
 
